# Supplementary material for: Larval diapause slows adult epigenetic aging in an insect model, Nasonia vitripennis
Source: Proc Natl Acad Sci U S A. 2025 Jul 28;122(31):e2513020122. doi: 10.1073/pnas.2513020122 (PMC12337301; doi:10.1073/pnas.2513020122)
Supplement: Supplementary file 2 — Dataset S01 (XLSX) [file pnas.2513020122.sd01.xlsx]

## Sheet: S1_Methylated_CpGs
chr	start	end	strand	coverage1	numCs1	numTs1	coverage2	numCs2	numTs2
1	50481	50482	*	42	3	39	37	0	37
1	53844	53845	*	33	3	30	40	0	40
1	56718	56719	*	42	3	39	44	1	43
1	57227	57228	*	35	4	31	18	0	18
1	57287	57288	*	38	3	35	27	0	27
1	57744	57745	*	59	4	55	58	0	58
1	58538	58539	*	31	4	27	29	0	29
1	58679	58680	*	39	3	36	40	6	34
1	58715	58716	*	38	4	34	43	1	42
1	58828	58829	*	38	5	33	36	4	32
1	59042	59043	*	27	5	22	42	2	40
1	59707	59708	*	44	6	38	37	0	37
1	60588	60589	*	33	3	30	17	0	17
1	60590	60591	*	33	3	30	16	0	16
1	61539	61540	*	56	4	52	42	0	42
1	62159	62160	*	47	4	43	34	0	34
1	62503	62504	*	60	4	56	33	0	33
1	63155	63156	*	15	4	11	18	0	18
1	63711	63712	*	36	3	33	41	0	41
1	65620	65621	*	43	3	40	28	0	28
1	65959	65960	*	41	3	38	49	0	49
1	65990	65991	*	38	6	32	42	5	37
1	65997	65998	*	38	3	35	42	4	38
1	66191	66192	*	37	30	7	37	29	8
1	66202	66203	*	32	32	0	36	33	3
1	66221	66222	*	29	28	1	46	44	2
1	66233	66234	*	30	30	0	44	44	0
1	66241	66242	*	31	29	2	42	37	5
1	66281	66282	*	33	25	8	41	31	10
1	66294	66295	*	35	28	7	40	35	5
1	66315	66316	*	34	28	6	43	31	12
1	66356	66357	*	33	31	2	40	38	2
1	66365	66366	*	32	30	2	40	40	0
1	66389	66390	*	38	38	0	35	35	0
1	66549	66550	*	41	33	8	27	14	13
1	66554	66555	*	40	27	13	28	23	5
1	66625	66626	*	41	37	4	28	25	3
1	66629	66630	*	40	39	1	28	27	1
1	66719	66720	*	54	42	12	44	39	5
1	66761	66762	*	47	8	39	43	2	41
1	66782	66783	*	48	46	2	46	37	9
1	66791	66792	*	48	45	3	40	34	6
1	66797	66798	*	48	40	8	41	31	10
1	66863	66864	*	32	13	19	31	29	2
1	66869	66870	*	33	10	23	31	25	6
1	66943	66944	*	28	27	1	37	37	0
1	66997	66998	*	28	19	9	40	33	7
1	67041	67042	*	31	23	8	39	17	22
1	67094	67095	*	57	52	5	47	36	11
1	67116	67117	*	50	46	4	57	51	6
1	67157	67158	*	49	31	18	51	48	3
1	67188	67189	*	45	14	31	48	25	23
1	67245	67246	*	35	6	29	47	5	42
1	67332	67333	*	46	20	26	55	37	18
1	67373	67374	*	48	36	12	40	22	18
1	67457	67458	*	40	3	37	47	4	43
1	67479	67480	*	40	25	15	52	33	19
1	67488	67489	*	45	7	38	52	12	40
1	67524	67525	*	46	4	42	65	1	64
1	67812	67813	*	43	4	39	35	0	35
1	68085	68086	*	58	8	50	42	0	42
1	68206	68207	*	40	5	35	34	8	26
1	68371	68372	*	34	4	30	34	0	34
1	68767	68768	*	33	3	30	27	0	27
1	71665	71666	*	26	3	23	23	0	23
1	71690	71691	*	36	3	33	33	0	33
1	71701	71702	*	36	5	31	32	2	30
1	75254	75255	*	35	3	32	39	0	39
1	75807	75808	*	23	4	19	27	0	27
1	75951	75952	*	35	4	31	34	0	34
1	78231	78232	*	31	4	27	30	1	29
1	80783	80784	*	27	4	23	42	2	40
1	81457	81458	*	22	4	18	26	0	26
1	81847	81848	*	33	3	30	24	0	24
1	82123	82124	*	33	3	30	35	0	35
1	83214	83215	*	36	4	32	22	0	22
1	83587	83588	*	32	3	29	28	0	28
1	88064	88065	*	30	4	26	21	0	21
1	88785	88786	*	28	3	25	29	0	29
1	89179	89180	*	36	4	32	35	0	35
1	89227	89228	*	36	4	32	34	2	32
1	90032	90033	*	42	4	38	52	0	52
1	91056	91057	*	48	17	31	56	26	30
1	91102	91103	*	48	42	6	53	51	2
1	91132	91133	*	54	31	23	61	30	31
1	91135	91136	*	54	24	30	65	38	27
1	91174	91175	*	38	26	12	58	41	17
1	91195	91196	*	43	32	11	54	44	10
1	91259	91260	*	44	38	6	49	44	5
1	91289	91290	*	43	38	5	46	44	2
1	91298	91299	*	46	46	0	49	48	1
1	91334	91335	*	36	27	9	46	29	17
1	91394	91395	*	38	26	12	42	39	3
1	91405	91406	*	35	31	4	44	39	5
1	91487	91488	*	39	34	5	46	39	7
1	91528	91529	*	39	36	3	47	45	2
1	91550	91551	*	43	43	0	45	41	4
1	91555	91556	*	45	44	1	41	41	0
1	91587	91588	*	40	40	0	38	38	0
1	91626	91627	*	39	37	2	36	29	7
1	91639	91640	*	39	35	4	37	29	8
1	91691	91692	*	34	31	3	42	35	7
1	91695	91696	*	33	31	2	42	42	0
1	91728	91729	*	41	38	3	43	41	2
1	91758	91759	*	40	39	1	46	44	2
1	91769	91770	*	45	41	4	41	41	0
1	91887	91888	*	34	30	4	32	29	3
1	91966	91967	*	22	16	6	26	26	0
1	91995	91996	*	18	15	3	21	15	6
1	92234	92235	*	13	12	1	16	14	2
1	92258	92259	*	10	10	0	16	14	2
1	92445	92446	*	18	15	3	30	26	4
1	92486	92487	*	25	24	1	36	20	16
1	92492	92493	*	26	8	18	34	13	21
1	92509	92510	*	29	27	2	31	17	14
1	92666	92667	*	36	15	21	40	10	30
1	92967	92968	*	28	5	23	24	0	24
1	94351	94352	*	44	9	35	41	0	41
1	97791	97792	*	44	4	40	44	0	44
1	97955	97956	*	32	3	29	32	0	32
1	100253	100254	*	33	7	26	31	0	31
1	103163	103164	*	24	3	21	31	0	31
1	104718	104719	*	31	4	27	37	1	36
1	104857	104858	*	32	5	27	37	0	37
1	105820	105821	*	30	3	27	26	0	26
1	107871	107872	*	32	3	29	17	0	17
1	110380	110381	*	29	3	26	13	0	13
1	113582	113583	*	39	7	32	14	0	14
1	114418	114419	*	25	3	22	18	0	18
1	118955	118956	*	37	3	34	30	0	30
1	120853	120854	*	22	3	19	22	0	22
1	127164	127165	*	23	4	19	12	0	12
1	129186	129187	*	20	13	7	25	22	3
1	129218	129219	*	22	8	14	30	2	28
1	129391	129392	*	27	13	14	35	27	8
1	129756	129757	*	35	3	32	45	5	40
1	129806	129807	*	39	4	35	40	0	40
1	129848	129849	*	39	4	35	42	0	42
1	129970	129971	*	56	4	52	52	0	52
1	130370	130371	*	29	25	4	28	18	10
1	130712	130713	*	39	28	11	38	26	12
1	130890	130891	*	36	33	3	21	20	1
1	130997	130998	*	33	33	0	24	21	3
1	131081	131082	*	30	30	0	25	23	2
1	131164	131165	*	25	25	0	34	33	1
1	131390	131391	*	20	15	5	31	29	2
1	133901	133902	*	28	3	25	37	1	36
1	134021	134022	*	32	3	29	37	2	35
1	134384	134385	*	45	25	20	39	22	17
1	134467	134468	*	34	3	31	31	1	30
1	134577	134578	*	32	18	14	27	9	18
1	134775	134776	*	32	5	27	21	4	17
1	134874	134875	*	31	3	28	20	1	19
1	134882	134883	*	32	7	25	21	1	20
1	135065	135066	*	23	4	19	24	0	24
1	135139	135140	*	36	22	14	24	19	5
1	135165	135166	*	33	6	27	23	13	10
1	135400	135401	*	41	34	7	39	27	12
1	135759	135760	*	42	15	27	28	12	16
1	135914	135915	*	37	31	6	26	25	1
1	136045	136046	*	30	7	23	15	1	14
1	136102	136103	*	27	22	5	27	10	17
1	136158	136159	*	23	19	4	37	28	9
1	136340	136341	*	23	10	13	36	7	29
1	136377	136378	*	25	16	9	34	30	4
1	136390	136391	*	28	27	1	33	31	2
1	136452	136453	*	30	26	4	25	22	3
1	136463	136464	*	39	31	8	23	19	4
1	136494	136495	*	37	3	34	20	7	13
1	136496	136497	*	37	9	28	20	7	13
1	136516	136517	*	43	3	40	16	0	16
1	136520	136521	*	43	28	15	16	4	12
1	136524	136525	*	39	6	33	16	5	11
1	136532	136533	*	43	24	19	13	5	8
1	136572	136573	*	37	37	0	21	21	0
1	136722	136723	*	35	7	28	21	7	14
1	136888	136889	*	23	23	0	27	23	4
1	136924	136925	*	20	18	2	33	26	7
1	137129	137130	*	25	20	5	39	32	7
1	137207	137208	*	25	25	0	40	39	1
1	137333	137334	*	44	11	33	35	6	29
1	137494	137495	*	48	10	38	19	5	14
1	137514	137515	*	40	27	13	23	20	3
1	137589	137590	*	45	34	11	28	23	5
1	137603	137604	*	43	39	4	31	21	10
1	137609	137610	*	40	37	3	30	20	10
1	138579	138580	*	21	14	7	42	23	19
1	138623	138624	*	18	10	8	46	37	9
1	138687	138688	*	35	30	5	54	43	11
1	138772	138773	*	49	45	4	41	39	2
1	138797	138798	*	55	53	2	40	39	1
1	138800	138801	*	52	51	1	39	36	3
1	138973	138974	*	41	33	8	40	40	0
1	139049	139050	*	51	45	6	37	32	5
1	139117	139118	*	37	37	0	26	26	0
1	139130	139131	*	37	37	0	24	23	1
1	139136	139137	*	34	32	2	31	31	0
1	139150	139151	*	45	43	2	35	34	1
1	139245	139246	*	38	33	5	42	28	14
1	139266	139267	*	43	41	2	46	44	2
1	139283	139284	*	48	48	0	36	36	0
1	139319	139320	*	41	40	1	37	35	2
1	139471	139472	*	30	30	0	22	22	0
1	139511	139512	*	29	4	25	21	3	18
1	139559	139560	*	21	16	5	30	6	24
1	139607	139608	*	22	22	0	37	37	0
1	139635	139636	*	15	15	0	45	45	0
1	139881	139882	*	33	32	1	46	41	5
1	144424	144425	*	21	3	18	35	0	35
1	145288	145289	*	37	5	32	23	0	23
1	147660	147661	*	32	4	28	28	0	28
1	147699	147700	*	30	3	27	26	0	26
1	148300	148301	*	37	4	33	28	0	28
1	149891	149892	*	13	3	10	14	0	14
1	152759	152760	*	23	3	20	25	0	25
1	156893	156894	*	31	15	16	23	15	8
1	156936	156937	*	29	18	11	22	9	13
1	157170	157171	*	29	3	26	22	9	13
1	157213	157214	*	33	7	26	25	0	25
1	157218	157219	*	31	4	27	24	0	24
1	157225	157226	*	29	3	26	24	0	24
1	157428	157429	*	44	8	36	46	0	46
1	158197	158198	*	42	3	39	31	0	31
1	158994	158995	*	32	4	28	24	4	20
1	159291	159292	*	44	10	34	46	20	26
1	159302	159303	*	44	3	41	41	3	38
1	159345	159346	*	41	32	9	36	26	10
1	159495	159496	*	48	11	37	59	18	41
1	159549	159550	*	44	36	8	58	44	14
1	159581	159582	*	42	40	2	50	49	1
1	159599	159600	*	37	37	0	43	43	0
1	159610	159611	*	35	35	0	41	40	1
1	159626	159627	*	35	35	0	37	36	1
1	159657	159658	*	35	32	3	38	32	6
1	159869	159870	*	32	27	5	44	42	2
1	159877	159878	*	32	27	5	44	44	0
1	159902	159903	*	35	13	22	43	26	17
1	159909	159910	*	35	5	30	43	17	26
1	159999	160000	*	37	37	0	26	25	1
1	160058	160059	*	33	31	2	26	24	2
1	160082	160083	*	34	33	1	30	30	0
1	160103	160104	*	31	30	1	38	35	3
1	160106	160107	*	31	30	1	37	33	4
1	160172	160173	*	34	34	0	48	47	1
1	160197	160198	*	34	19	15	50	20	30
1	160269	160270	*	43	40	3	60	56	4
1	160277	160278	*	43	39	4	61	58	3
1	160303	160304	*	42	41	1	49	41	8
1	160320	160321	*	44	39	5	41	41	0
1	160375	160376	*	49	46	3	42	40	2
1	160382	160383	*	46	33	13	45	37	8
1	160387	160388	*	44	44	0	47	44	3
1	160412	160413	*	37	34	3	43	38	5
1	160460	160461	*	37	37	0	53	53	0
1	160508	160509	*	44	41	3	48	47	1
1	160538	160539	*	51	34	17	53	32	21
1	160580	160581	*	51	36	15	55	38	17
1	160585	160586	*	51	36	15	55	35	20
1	160593	160594	*	53	11	42	51	7	44
1	160626	160627	*	49	5	44	58	13	45
1	160640	160641	*	41	25	16	57	18	39
1	160661	160662	*	35	17	18	45	24	21
1	160685	160686	*	40	3	37	49	8	41
1	161823	161824	*	23	3	20	26	0	26
1	162145	162146	*	43	3	40	53	0	53
1	162399	162400	*	46	14	32	45	11	34
1	162479	162480	*	50	36	14	43	30	13
1	162502	162503	*	50	24	26	44	19	25
1	162527	162528	*	43	22	21	42	25	17
1	162529	162530	*	43	20	23	42	26	16
1	162554	162555	*	40	25	15	49	31	18
1	162634	162635	*	49	47	2	47	43	4
1	162667	162668	*	44	42	2	48	47	1
1	162681	162682	*	44	35	9	46	42	4
1	162687	162688	*	46	41	5	41	40	1
1	162723	162724	*	41	41	0	40	40	0
1	162754	162755	*	41	39	2	39	32	7
1	162759	162760	*	40	34	6	41	34	7
1	162810	162811	*	37	36	1	40	36	4
1	162816	162817	*	35	35	0	41	35	6
1	162856	162857	*	30	23	7	35	31	4
1	162866	162867	*	26	24	2	37	33	4
1	162913	162914	*	30	27	3	38	35	3
1	162944	162945	*	27	25	2	41	39	2
1	163052	163053	*	31	24	7	26	20	6
1	163059	163060	*	29	27	2	25	21	4
1	163264	163265	*	31	21	10	24	15	9
1	163356	163357	*	29	11	18	18	7	11
1	163409	163410	*	21	3	18	22	8	14
1	163499	163500	*	22	11	11	31	8	23
1	163508	163509	*	21	21	0	32	17	15
1	163540	163541	*	20	11	9	29	12	17
1	163547	163548	*	20	15	5	27	16	11
1	163644	163645	*	30	6	24	36	19	17
1	163671	163672	*	35	31	4	37	32	5
1	163731	163732	*	31	27	4	31	25	6
1	163910	163911	*	34	28	6	36	33	3
1	164042	164043	*	18	16	2	25	24	1
1	164068	164069	*	13	13	0	26	24	2
1	164074	164075	*	19	18	1	23	21	2
1	164322	164323	*	28	22	6	18	16	2
1	164324	164325	*	28	16	12	18	12	6
1	164360	164361	*	19	6	13	17	4	13
1	164471	164472	*	32	27	5	29	27	2
1	164476	164477	*	33	31	2	29	24	5
1	164521	164522	*	22	16	6	27	16	11
1	164548	164549	*	27	13	14	28	11	17
1	164552	164553	*	27	9	18	26	8	18
1	164561	164562	*	27	7	20	24	7	17
1	164579	164580	*	26	7	19	31	6	25
1	164776	164777	*	39	30	9	32	22	10
1	164781	164782	*	42	28	14	33	29	4
1	165545	165546	*	34	3	31	22	0	22
1	166894	166895	*	41	3	38	21	0	21
1	166916	166917	*	35	3	32	14	0	14
1	169683	169684	*	40	4	36	35	0	35
1	170365	170366	*	49	4	45	34	2	32
1	170583	170584	*	32	3	29	27	8	19
1	171464	171465	*	35	6	29	42	0	42
1	171827	171828	*	44	3	41	51	0	51
1	172413	172414	*	40	3	37	55	0	55
1	172937	172938	*	35	19	16	24	11	13
1	172966	172967	*	38	7	31	21	2	19
1	172985	172986	*	30	11	19	21	7	14
1	173155	173156	*	18	7	11	20	6	14
1	173436	173437	*	37	3	34	24	0	24
1	174355	174356	*	34	3	31	31	4	27
1	175015	175016	*	27	5	22	35	0	35
1	176060	176061	*	21	4	17	37	0	37
1	179678	179679	*	33	4	29	31	0	31
1	180149	180150	*	35	5	30	34	0	34
1	186040	186041	*	42	4	38	19	0	19
1	186066	186067	*	39	6	33	24	0	24
1	187124	187125	*	29	4	25	26	0	26
1	188290	188291	*	42	3	39	39	0	39
1	192374	192375	*	40	3	37	27	0	27
1	193669	193670	*	27	3	24	20	0	20
1	196165	196166	*	51	4	47	66	0	66
1	197570	197571	*	26	3	23	39	0	39
1	198095	198096	*	40	4	36	25	0	25
1	199420	199421	*	33	3	30	36	6	30
1	199608	199609	*	29	21	8	46	38	8
1	199731	199732	*	15	13	2	34	29	5
1	199772	199773	*	20	11	9	37	20	17
1	199929	199930	*	24	19	5	24	18	6
1	200036	200037	*	18	8	10	22	10	12
1	200084	200085	*	19	9	10	17	11	6
1	200187	200188	*	21	6	15	21	6	15
1	201033	201034	*	51	4	47	32	0	32
1	205168	205169	*	40	3	37	21	0	21
1	205172	205173	*	39	3	36	21	0	21
1	206145	206146	*	25	3	22	29	0	29
1	206885	206886	*	30	9	21	27	18	9
1	206969	206970	*	24	4	20	20	11	9
1	207217	207218	*	20	10	10	27	15	12
1	207501	207502	*	26	3	23	25	3	22
1	208401	208402	*	23	6	17	22	2	20
1	208414	208415	*	19	6	13	21	0	21
1	208620	208621	*	31	3	28	31	1	30
1	208703	208704	*	30	4	26	45	0	45
1	209195	209196	*	35	28	7	26	21	5
1	209209	209210	*	31	24	7	21	14	7
1	209258	209259	*	46	27	19	26	8	18
1	209649	209650	*	28	4	24	32	5	27
1	209845	209846	*	39	16	23	37	15	22
1	209859	209860	*	39	17	22	38	23	15
1	210007	210008	*	37	8	29	30	7	23
1	210036	210037	*	27	14	13	33	9	24
1	210104	210105	*	29	4	25	29	0	29
1	210193	210194	*	31	3	28	32	6	26
1	210262	210263	*	38	30	8	45	36	9
1	210518	210519	*	47	27	20	33	18	15
1	210666	210667	*	34	8	26	35	3	32
1	210837	210838	*	39	20	19	38	27	11
1	210849	210850	*	39	15	24	35	13	22
1	210897	210898	*	37	28	9	28	18	10
1	210901	210902	*	38	27	11	31	19	12
1	210935	210936	*	38	37	1	37	37	0
1	210954	210955	*	34	32	2	38	36	2
1	211064	211065	*	44	24	20	41	20	21
1	211074	211075	*	42	28	14	39	23	16
1	211097	211098	*	47	39	8	46	24	22
1	211166	211167	*	39	32	7	43	40	3
1	211178	211179	*	26	23	3	44	41	3
1	211259	211260	*	26	25	1	46	32	14
1	211263	211264	*	27	25	2	46	38	8
1	211325	211326	*	38	37	1	42	41	1
1	211339	211340	*	38	22	16	37	22	15
1	211350	211351	*	37	28	9	42	31	11
1	211464	211465	*	29	29	0	37	36	1
1	211517	211518	*	24	17	7	33	18	15
1	211574	211575	*	39	38	1	32	22	10
1	211588	211589	*	38	33	5	31	26	5
1	211615	211616	*	36	36	0	32	22	10
1	211625	211626	*	36	36	0	31	31	0
1	211629	211630	*	38	38	0	32	30	2
1	211650	211651	*	38	38	0	34	34	0
1	211656	211657	*	39	37	2	36	35	1
1	211741	211742	*	46	4	42	37	4	33
1	211750	211751	*	48	34	14	37	26	11
1	211788	211789	*	47	32	15	39	26	13
1	211793	211794	*	50	21	29	40	15	25
1	211862	211863	*	33	18	15	41	18	23
1	212053	212054	*	36	3	33	46	3	43
1	213042	213043	*	31	3	28	30	0	30
1	213280	213281	*	37	6	31	32	0	32
1	213409	213410	*	45	3	42	35	0	35
1	214268	214269	*	58	7	51	40	0	40
1	214342	214343	*	48	11	37	28	11	17
1	214364	214365	*	50	10	40	29	9	20
1	214411	214412	*	46	9	37	26	11	15
1	214557	214558	*	39	30	9	23	23	0
1	214570	214571	*	39	38	1	22	20	2
1	214649	214650	*	43	43	0	28	26	2
1	214744	214745	*	40	38	2	28	27	1
1	214809	214810	*	45	43	2	26	25	1
1	214830	214831	*	45	42	3	32	32	0
1	214876	214877	*	49	36	13	40	18	22
1	214993	214994	*	47	36	11	41	37	4
1	215021	215022	*	47	44	3	45	44	1
1	215034	215035	*	45	45	0	44	44	0
1	215091	215092	*	36	34	2	36	32	4
1	215096	215097	*	33	29	4	37	32	5
1	215372	215373	*	27	26	1	50	46	4
1	215376	215377	*	28	26	2	50	47	3
1	215380	215381	*	28	28	0	50	46	4
1	215428	215429	*	28	24	4	58	45	13
1	215438	215439	*	29	26	3	52	46	6
1	215540	215541	*	32	31	1	32	27	5
1	215603	215604	*	33	33	0	38	34	4
1	215668	215669	*	39	37	2	52	45	7
1	215693	215694	*	40	26	14	53	37	16
1	215738	215739	*	42	35	7	43	28	15
1	215753	215754	*	44	41	3	38	37	1
1	215796	215797	*	43	41	2	38	33	5
1	215801	215802	*	50	47	3	37	37	0
1	215828	215829	*	47	46	1	36	36	0
1	215856	215857	*	52	33	19	39	26	13
1	215940	215941	*	41	21	20	41	20	21
1	215963	215964	*	37	31	6	41	26	15
1	215970	215971	*	40	39	1	42	42	0
1	215996	215997	*	31	31	0	34	33	1
1	216033	216034	*	22	20	2	34	34	0
1	216079	216080	*	30	26	4	31	26	5
1	216086	216087	*	30	26	4	31	31	0
1	216099	216100	*	34	29	5	30	29	1
1	216128	216129	*	49	44	5	39	37	2
1	216170	216171	*	56	56	0	41	40	1
1	216200	216201	*	52	47	5	46	36	10
1	216211	216212	*	53	51	2	49	46	3
1	216246	216247	*	58	48	10	57	53	4
1	216255	216256	*	50	41	9	58	42	16
1	216287	216288	*	53	46	7	52	38	14
1	216290	216291	*	49	47	2	52	46	6
1	216320	216321	*	42	41	1	49	44	5
1	216329	216330	*	44	20	24	45	21	24
1	216332	216333	*	43	43	0	44	41	3
1	216344	216345	*	45	36	9	45	42	3
1	216356	216357	*	42	30	12	52	39	13
1	216366	216367	*	41	27	14	54	38	16
1	216488	216489	*	35	31	4	46	40	6
1	216499	216500	*	37	35	2	42	35	7
1	216521	216522	*	37	26	11	44	22	22
1	216527	216528	*	38	8	30	44	13	31
1	216530	216531	*	39	13	26	44	0	44
1	216555	216556	*	41	8	33	35	1	34
1	216624	216625	*	51	15	36	40	9	31
1	216642	216643	*	46	6	40	39	6	33
1	216655	216656	*	49	5	44	42	8	34
1	216660	216661	*	54	4	50	39	2	37
1	216670	216671	*	54	8	46	43	6	37
1	216852	216853	*	30	4	26	38	9	29
1	216867	216868	*	33	5	28	33	13	20
1	216901	216902	*	36	3	33	33	2	31
1	217039	217040	*	36	5	31	32	0	32
1	217459	217460	*	22	3	19	31	0	31
1	218500	218501	*	51	4	47	53	0	53
1	221728	221729	*	27	4	23	22	0	22
1	223308	223309	*	28	4	24	33	0	33
1	223971	223972	*	35	4	31	43	1	42
1	225004	225005	*	53	4	49	49	0	49
1	225788	225789	*	45	3	42	42	0	42
1	227110	227111	*	37	3	34	28	0	28
1	232821	232822	*	41	4	37	25	0	25
1	233452	233453	*	31	3	28	29	0	29
1	234350	234351	*	33	3	30	30	0	30
1	235003	235004	*	33	3	30	34	0	34
1	236603	236604	*	16	3	13	19	0	19
1	237722	237723	*	46	13	33	32	0	32
1	238043	238044	*	37	5	32	48	0	48
1	238188	238189	*	26	6	20	28	3	25
1	238317	238318	*	36	16	20	30	22	8
1	238567	238568	*	41	39	2	24	21	3
1	238578	238579	*	38	36	2	24	20	4
1	238776	238777	*	33	18	15	24	9	15
1	238796	238797	*	31	18	13	21	11	10
1	238858	238859	*	24	5	19	26	5	21
1	238887	238888	*	25	7	18	25	10	15
1	238901	238902	*	26	11	15	26	22	4
1	238973	238974	*	22	6	16	35	3	32
1	239000	239001	*	34	34	0	37	31	6
1	239133	239134	*	35	21	14	29	15	14
1	239159	239160	*	33	28	5	31	30	1
1	239439	239440	*	32	28	4	44	39	5
1	239486	239487	*	29	27	2	31	31	0
1	239513	239514	*	31	29	2	35	35	0
1	239532	239533	*	33	29	4	47	42	5
1	239551	239552	*	35	34	1	44	41	3
1	239604	239605	*	42	29	13	46	33	13
1	239642	239643	*	31	25	6	46	39	7
1	239684	239685	*	37	34	3	56	51	5
1	239764	239765	*	34	31	3	50	40	10
1	239816	239817	*	30	30	0	44	43	1
1	239837	239838	*	35	32	3	41	29	12
1	239863	239864	*	37	36	1	40	40	0
1	239979	239980	*	35	29	6	29	24	5
1	240030	240031	*	44	36	8	37	31	6
1	240052	240053	*	49	47	2	45	42	3
1	240079	240080	*	49	45	4	42	42	0
1	240136	240137	*	52	48	4	39	37	2
1	240224	240225	*	47	35	12	29	22	7
1	240291	240292	*	46	43	3	54	51	3
1	240390	240391	*	51	46	5	59	56	3
1	240470	240471	*	41	3	38	45	3	42
1	240475	240476	*	42	11	31	44	13	31
1	240525	240526	*	33	21	12	48	27	21
1	240528	240529	*	33	19	14	47	34	13
1	240578	240579	*	24	4	20	47	26	21
1	242003	242004	*	23	15	8	35	20	15
1	242081	242082	*	18	12	6	25	15	10
1	242185	242186	*	24	19	5	24	22	2
1	242196	242197	*	26	22	4	25	25	0
1	242326	242327	*	17	14	3	25	20	5
1	242490	242491	*	19	17	2	29	18	11
1	242869	242870	*	34	29	5	22	22	0
1	242882	242883	*	39	27	12	22	16	6
1	243270	243271	*	20	17	3	31	31	0
1	243312	243313	*	23	16	7	31	24	7
1	243354	243355	*	24	17	7	24	21	3
1	243407	243408	*	37	28	9	22	13	9
1	243536	243537	*	38	3	35	31	0	31
1	243607	243608	*	62	14	48	25	8	17
1	243625	243626	*	55	11	44	25	0	25
1	243690	243691	*	47	29	18	27	7	20
1	243771	243772	*	21	3	18	37	1	36
1	243779	243780	*	21	16	5	37	33	4
1	243962	243963	*	25	15	10	28	7	21
1	244015	244016	*	28	24	4	24	15	9
1	244142	244143	*	30	9	21	44	5	39
1	244272	244273	*	37	3	34	51	0	51
1	244346	244347	*	27	4	23	32	5	27
1	244371	244372	*	28	19	9	33	20	13
1	244408	244409	*	31	12	19	31	14	17
1	244430	244431	*	41	19	22	31	16	15
1	244442	244443	*	38	13	25	32	15	17
1	244515	244516	*	36	9	27	33	6	27
1	244726	244727	*	36	4	32	39	13	26
1	244782	244783	*	31	20	11	36	21	15
1	245023	245024	*	25	8	17	18	8	10
1	245180	245181	*	31	9	22	26	9	17
1	245213	245214	*	32	3	29	23	2	21
1	245388	245389	*	23	4	19	21	3	18
1	245970	245971	*	32	24	8	40	37	3
1	245988	245989	*	38	29	9	36	30	6
1	246203	246204	*	24	3	21	31	14	17
1	246296	246297	*	23	23	0	32	28	4
1	246338	246339	*	23	15	8	39	37	2
1	246495	246496	*	23	19	4	31	25	6
1	246620	246621	*	36	35	1	38	37	1
1	246681	246682	*	34	24	10	39	35	4
1	246750	246751	*	38	33	5	39	30	9
1	246756	246757	*	38	37	1	38	36	2
1	246780	246781	*	35	33	2	42	34	8
1	246785	246786	*	35	35	0	39	38	1
1	246808	246809	*	38	38	0	41	40	1
1	246834	246835	*	37	30	7	49	20	29
1	246859	246860	*	35	34	1	45	34	11
1	246883	246884	*	32	31	1	44	36	8
1	247127	247128	*	25	18	7	25	16	9
1	247132	247133	*	24	15	9	25	8	17
1	247134	247135	*	24	14	10	25	6	19
1	247179	247180	*	20	4	16	26	9	17
1	247209	247210	*	17	16	1	23	19	4
1	247538	247539	*	37	3	34	21	3	18
1	251036	251037	*	32	4	28	41	0	41
1	252831	252832	*	27	6	21	26	0	26
1	253127	253128	*	15	3	12	22	0	22
1	255621	255622	*	28	4	24	31	0	31
1	257296	257297	*	40	3	37	34	0	34
1	257645	257646	*	27	3	24	13	0	13
1	258632	258633	*	29	3	26	38	0	38
1	260422	260423	*	24	8	16	55	9	46
1	260449	260450	*	25	13	12	67	21	46
1	260471	260472	*	22	6	16	59	13	46
1	260638	260639	*	28	7	21	32	10	22
1	260968	260969	*	27	11	16	23	3	20
1	260991	260992	*	26	9	17	29	4	25
1	261704	261705	*	38	11	27	33	0	33
1	262629	262630	*	33	8	25	14	2	12
1	263096	263097	*	38	8	30	56	6	50
1	263133	263134	*	42	4	38	48	0	48
1	263301	263302	*	30	10	20	38	7	31
1	263507	263508	*	23	12	11	38	31	7
1	263552	263553	*	27	6	21	39	13	26
1	263573	263574	*	31	5	26	40	0	40
1	263657	263658	*	28	5	23	38	18	20
1	263669	263670	*	31	6	25	40	18	22
1	263691	263692	*	27	3	24	36	12	24
1	263969	263970	*	20	17	3	22	17	5
1	264144	264145	*	25	25	0	42	33	9
1	264395	264396	*	44	40	4	42	36	6
1	264409	264410	*	44	40	4	43	43	0
1	264461	264462	*	47	39	8	46	44	2
1	264467	264468	*	46	22	24	46	32	14
1	264599	264600	*	38	31	7	43	38	5
1	264680	264681	*	56	51	5	39	38	1
1	264690	264691	*	52	50	2	43	42	1
1	264738	264739	*	60	53	7	40	37	3
1	264775	264776	*	55	45	10	47	45	2
1	264777	264778	*	55	50	5	47	43	4
1	264824	264825	*	46	44	2	41	39	2
1	264852	264853	*	43	29	14	45	29	16
1	264874	264875	*	42	13	29	43	18	25
1	264887	264888	*	42	37	5	37	29	8
1	264919	264920	*	52	45	7	35	32	3
1	265051	265052	*	37	32	5	46	45	1
1	265062	265063	*	33	32	1	46	43	3
1	265067	265068	*	33	30	3	43	36	7
1	265088	265089	*	35	11	24	41	23	18
1	265135	265136	*	39	30	9	37	37	0
1	265142	265143	*	39	37	2	37	33	4
1	265153	265154	*	41	41	0	36	36	0
1	265193	265194	*	42	30	12	37	30	7
1	265226	265227	*	41	34	7	38	31	7
1	271548	271549	*	37	3	34	42	0	42
1	272096	272097	*	36	3	33	27	0	27
1	273704	273705	*	17	3	14	34	1	33
1	273745	273746	*	19	3	16	30	0	30
1	275899	275900	*	29	4	25	32	0	32
1	276426	276427	*	27	3	24	35	0	35
1	281757	281758	*	41	3	38	37	2	35
1	281772	281773	*	43	12	31	33	12	21
1	281796	281797	*	37	9	28	33	4	29
1	281875	281876	*	19	4	15	50	2	48
1	281899	281900	*	20	11	9	48	21	27
1	281929	281930	*	23	23	0	43	43	0
1	281956	281957	*	27	22	5	38	33	5
1	282116	282117	*	16	13	3	32	30	2
1	282133	282134	*	16	8	8	32	26	6
1	282228	282229	*	28	9	19	29	16	13
1	282346	282347	*	21	21	0	24	20	4
1	282372	282373	*	26	20	6	21	16	5
1	282385	282386	*	29	17	12	21	9	12
1	282940	282941	*	24	14	10	36	17	19
1	282969	282970	*	30	6	24	40	11	29
1	283081	283082	*	31	24	7	30	20	10
1	283083	283084	*	30	24	6	28	21	7
1	283137	283138	*	30	24	6	34	25	9
1	283153	283154	*	26	11	15	32	8	24
1	283262	283263	*	23	23	0	24	17	7
1	283328	283329	*	27	26	1	32	28	4
1	283416	283417	*	24	23	1	30	28	2
1	283641	283642	*	26	10	16	34	17	17
1	283779	283780	*	30	27	3	35	29	6
1	284341	284342	*	23	13	10	28	22	6
1	284372	284373	*	29	18	11	32	20	12
1	284474	284475	*	39	20	19	42	26	16
1	284514	284515	*	30	18	12	45	41	4
1	284571	284572	*	35	30	5	31	22	9
1	284698	284699	*	30	24	6	29	25	4
1	284704	284705	*	30	16	14	30	22	8
1	284742	284743	*	27	26	1	28	23	5
1	284745	284746	*	28	22	6	29	24	5
1	284871	284872	*	29	19	10	28	20	8
1	284920	284921	*	38	9	29	28	19	9
1	284991	284992	*	42	41	1	35	33	2
1	285170	285171	*	36	22	14	32	19	13
1	285277	285278	*	33	3	30	38	2	36
1	285687	285688	*	38	14	24	35	13	22
1	285765	285766	*	40	16	24	43	18	25
1	285848	285849	*	33	32	1	60	50	10
1	285853	285854	*	30	30	0	59	49	10
1	285869	285870	*	28	27	1	61	57	4
1	286014	286015	*	31	20	11	41	35	6
1	286030	286031	*	27	25	2	42	38	4
1	286133	286134	*	28	19	9	56	45	11
1	286190	286191	*	34	26	8	32	29	3
1	287458	287459	*	36	3	33	38	0	38
1	288794	288795	*	35	3	32	34	0	34
1	289353	289354	*	43	3	40	23	0	23
1	290333	290334	*	15	4	11	15	3	12
1	290735	290736	*	30	23	7	31	19	12
1	290749	290750	*	30	22	8	28	23	5
1	291062	291063	*	38	22	16	46	26	20
1	291124	291125	*	27	26	1	44	43	1
1	291148	291149	*	27	23	4	45	43	2
1	291166	291167	*	20	18	2	47	46	1
1	291995	291996	*	28	4	24	27	0	27
1	292200	292201	*	42	3	39	34	0	34
1	292334	292335	*	39	5	34	30	0	30
1	292351	292352	*	42	4	38	26	0	26
1	292489	292490	*	36	10	26	30	7	23
1	292680	292681	*	26	21	5	34	27	7
1	292697	292698	*	28	17	11	35	30	5
1	292898	292899	*	23	15	8	35	16	19
1	292972	292973	*	27	10	17	25	9	16
1	292982	292983	*	27	24	3	23	12	11
1	293012	293013	*	26	23	3	25	21	4
1	293109	293110	*	21	17	4	34	27	7
1	293147	293148	*	28	28	0	32	27	5
1	293361	293362	*	35	31	4	23	19	4
1	293476	293477	*	29	15	14	20	4	16
1	293613	293614	*	26	8	18	24	11	13
1	293645	293646	*	27	6	21	23	8	15
1	293655	293656	*	35	12	23	24	12	12
1	294790	294791	*	21	3	18	17	0	17
1	295574	295575	*	40	5	35	50	0	50
1	297948	297949	*	27	3	24	13	0	13
1	298499	298500	*	43	3	40	40	0	40
1	298501	298502	*	42	4	38	41	0	41
1	300582	300583	*	32	7	25	34	0	34
1	303102	303103	*	38	3	35	45	0	45
1	304763	304764	*	43	3	40	33	0	33
1	306694	306695	*	26	4	22	33	0	33
1	312529	312530	*	39	3	36	38	0	38
1	312813	312814	*	32	4	28	50	0	50
1	314882	314883	*	36	4	32	31	5	26
1	317972	317973	*	46	6	40	38	0	38
1	318130	318131	*	31	3	28	25	0	25
1	319316	319317	*	33	3	30	30	0	30
1	319743	319744	*	34	5	29	20	0	20
1	321007	321008	*	49	4	45	58	0	58
1	326153	326154	*	33	5	28	38	2	36
1	326667	326668	*	36	4	32	25	0	25
1	327036	327037	*	22	4	18	19	0	19
1	327362	327363	*	27	14	13	37	16	21
1	327487	327488	*	23	9	14	35	14	21
1	327498	327499	*	27	10	17	37	2	35
1	327544	327545	*	21	8	13	41	8	33
1	327560	327561	*	23	6	17	42	3	39
1	328978	328979	*	26	18	8	34	33	1
1	329027	329028	*	30	11	19	38	21	17
1	329034	329035	*	29	13	16	42	30	12
1	329036	329037	*	28	10	18	43	28	15
1	329144	329145	*	31	21	10	45	24	21
1	329232	329233	*	30	26	4	38	33	5
1	329306	329307	*	38	38	0	31	30	1
1	329324	329325	*	32	29	3	27	27	0
1	329675	329676	*	20	17	3	16	15	1
1	329724	329725	*	24	16	8	18	16	2
1	329906	329907	*	27	27	0	27	24	3
1	330183	330184	*	45	41	4	24	19	5
1	330374	330375	*	33	26	7	42	20	22
1	330439	330440	*	26	14	12	37	29	8
1	330457	330458	*	29	15	14	40	33	7
1	331270	331271	*	34	30	4	37	37	0
1	331600	331601	*	10	9	1	19	18	1
1	332079	332080	*	21	21	0	27	20	7
1	332392	332393	*	40	23	17	27	11	16
1	332514	332515	*	35	35	0	44	35	9
1	332717	332718	*	45	44	1	47	42	5
1	332736	332737	*	43	43	0	47	39	8
1	332837	332838	*	42	41	1	31	30	1
1	332891	332892	*	36	36	0	28	24	4
1	332988	332989	*	43	29	14	33	20	13
1	333004	333005	*	41	33	8	33	23	10
1	333075	333076	*	45	41	4	40	39	1
1	333254	333255	*	38	33	5	50	41	9
1	333317	333318	*	37	30	7	47	42	5
1	333333	333334	*	38	28	10	47	39	8
1	333382	333383	*	54	46	8	52	39	13
1	333587	333588	*	53	33	20	33	23	10
1	334213	334214	*	34	7	27	34	0	34
1	334235	334236	*	40	11	29	30	2	28
1	334237	334238	*	40	6	34	30	3	27
1	334262	334263	*	42	11	31	31	5	26
1	334387	334388	*	36	22	14	42	9	33
1	334396	334397	*	39	16	23	38	6	32
1	334482	334483	*	55	39	16	38	22	16
1	334528	334529	*	56	23	33	41	10	31
1	334531	334532	*	58	28	30	40	9	31
1	334556	334557	*	48	46	2	35	33	2
1	334596	334597	*	41	40	1	41	41	0
1	334601	334602	*	37	37	0	42	41	1
1	334608	334609	*	40	38	2	41	39	2
1	334632	334633	*	44	41	3	32	32	0
1	334664	334665	*	45	44	1	30	27	3
1	334684	334685	*	46	42	4	39	35	4
1	334861	334862	*	33	31	2	55	46	9
1	334877	334878	*	38	29	9	56	47	9
1	335040	335041	*	35	33	2	43	43	0
1	335228	335229	*	45	42	3	25	19	6
1	335242	335243	*	47	42	5	33	29	4
1	335363	335364	*	37	33	4	41	31	10
1	335384	335385	*	34	16	18	36	14	22
1	335428	335429	*	41	23	18	35	27	8
1	335461	335462	*	30	5	25	41	3	38
1	335518	335519	*	35	6	29	44	2	42
1	335953	335954	*	35	3	32	46	0	46
1	342359	342360	*	36	3	33	27	0	27
1	348210	348211	*	32	3	29	30	0	30
1	348725	348726	*	29	3	26	35	0	35
1	352564	352565	*	22	3	19	10	1	9
1	354676	354677	*	39	3	36	25	0	25
1	356249	356250	*	36	3	33	39	0	39
1	358264	358265	*	38	4	34	28	0	28
1	358318	358319	*	30	6	24	41	2	39
1	358366	358367	*	42	3	39	46	3	43
1	358429	358430	*	37	37	0	47	43	4
1	358445	358446	*	40	26	14	47	45	2
1	358465	358466	*	40	26	14	57	50	7
1	358472	358473	*	38	29	9	59	53	6
1	358617	358618	*	31	15	16	32	18	14
1	358679	358680	*	40	12	28	50	14	36
1	358738	358739	*	37	30	7	46	46	0
1	358785	358786	*	48	38	10	49	38	11
1	358821	358822	*	47	40	7	39	33	6
1	358829	358830	*	50	48	2	38	36	2
1	358845	358846	*	52	50	2	45	45	0
1	358860	358861	*	55	48	7	39	38	1
1	358887	358888	*	59	57	2	36	36	0
1	358893	358894	*	55	54	1	38	38	0
1	358905	358906	*	59	54	5	37	36	1
1	358948	358949	*	54	5	49	40	8	32
1	358963	358964	*	50	19	31	42	18	24
1	359001	359002	*	43	5	38	42	2	40
1	359013	359014	*	44	3	41	44	0	44
1	359079	359080	*	48	4	44	35	0	35
1	359162	359163	*	45	3	42	45	1	44
1	359233	359234	*	47	13	34	53	9	44
1	359316	359317	*	46	27	19	47	35	12
1	359459	359460	*	43	3	40	46	0	46
1	359652	359653	*	36	15	21	38	10	28
1	359838	359839	*	38	20	18	28	14	14
1	359920	359921	*	29	7	22	38	10	28
1	360110	360111	*	18	4	14	35	10	25
1	360184	360185	*	19	8	11	34	15	19
1	360322	360323	*	18	7	11	26	20	6
1	360399	360400	*	26	23	3	32	16	16
1	360527	360528	*	22	8	14	26	16	10
1	361606	361607	*	36	3	33	59	9	50
1	364597	364598	*	32	3	29	46	0	46
1	364965	364966	*	26	3	23	19	0	19
1	367510	367511	*	31	3	28	40	0	40
1	367622	367623	*	33	3	30	38	1	37
1	367639	367640	*	30	3	27	34	3	31
1	368063	368064	*	24	7	17	21	3	18
1	368863	368864	*	42	7	35	34	1	33
1	369616	369617	*	39	3	36	56	1	55
1	369667	369668	*	39	14	25	54	2	52
1	369784	369785	*	35	31	4	51	46	5
1	369881	369882	*	39	35	4	58	48	10
1	369953	369954	*	29	25	4	47	42	5
1	370082	370083	*	33	22	11	47	19	28
1	370101	370102	*	33	24	9	47	37	10
1	370205	370206	*	46	38	8	60	31	29
1	370225	370226	*	40	32	8	63	41	22
1	370232	370233	*	39	10	29	70	29	41
1	370281	370282	*	45	43	2	61	48	13
1	370319	370320	*	46	46	0	49	49	0
1	370324	370325	*	52	52	0	47	44	3
1	370462	370463	*	52	49	3	58	56	2
1	370491	370492	*	35	33	2	48	47	1
1	370499	370500	*	34	34	0	50	41	9
1	370505	370506	*	36	35	1	52	49	3
1	370669	370670	*	23	18	5	52	50	2
1	370673	370674	*	24	23	1	48	48	0
1	370719	370720	*	22	18	4	54	46	8
1	370741	370742	*	24	16	8	45	37	8
1	370854	370855	*	21	21	0	36	32	4
1	370881	370882	*	22	21	1	41	40	1
1	370883	370884	*	22	20	2	43	42	1
1	370888	370889	*	22	21	1	43	41	2
1	370899	370900	*	23	21	2	41	34	7
1	370915	370916	*	26	26	0	38	37	1
1	371019	371020	*	29	22	7	34	19	15
1	371072	371073	*	25	19	6	33	27	6
1	371570	371571	*	33	4	29	31	1	30
1	372295	372296	*	35	4	31	36	0	36
1	372804	372805	*	63	6	57	58	1	57
1	372819	372820	*	56	5	51	54	0	54
1	372993	372994	*	45	26	19	44	21	23
1	373032	373033	*	40	40	0	46	38	8
1	373096	373097	*	28	24	4	48	43	5
1	373171	373172	*	24	23	1	46	37	9
1	373193	373194	*	27	27	0	40	39	1
1	373450	373451	*	17	16	1	36	34	2
1	373464	373465	*	16	15	1	34	25	9
1	373508	373509	*	16	9	7	37	34	3
1	373511	373512	*	17	14	3	40	40	0
1	373525	373526	*	16	16	0	39	36	3
1	373533	373534	*	19	18	1	42	42	0
1	373543	373544	*	19	17	2	41	40	1
1	373626	373627	*	17	17	0	35	29	6
1	373654	373655	*	23	15	8	31	17	14
1	373721	373722	*	26	12	14	30	20	10
1	373759	373760	*	36	14	22	33	17	16
1	373791	373792	*	34	7	27	32	2	30
1	374022	374023	*	34	3	31	35	16	19
1	374047	374048	*	41	4	37	33	0	33
1	374072	374073	*	38	3	35	32	0	32
1	374144	374145	*	36	4	32	35	0	35
1	374499	374500	*	26	6	20	42	14	28
1	376329	376330	*	22	4	18	24	4	20
1	376504	376505	*	21	3	18	30	0	30
1	378944	378945	*	41	5	36	45	0	45
1	379127	379128	*	51	10	41	42	2	40
1	379308	379309	*	50	18	32	35	14	21
1	379902	379903	*	16	10	6	22	14	8
1	379941	379942	*	23	22	1	31	31	0
1	379974	379975	*	21	16	5	39	28	11
1	380046	380047	*	23	19	4	49	35	14
1	380105	380106	*	23	16	7	42	12	30
1	380109	380110	*	23	15	8	40	23	17
1	380147	380148	*	19	16	3	40	40	0
1	380150	380151	*	19	16	3	37	36	1
1	380158	380159	*	21	18	3	33	31	2
1	380187	380188	*	17	14	3	24	22	2
1	380500	380501	*	19	15	4	15	8	7
1	380504	380505	*	18	14	4	15	8	7
1	380509	380510	*	18	18	0	15	13	2
1	380544	380545	*	17	13	4	13	10	3
1	380547	380548	*	17	6	11	14	10	4
1	380550	380551	*	16	14	2	14	9	5
1	380582	380583	*	17	7	10	16	8	8
1	380667	380668	*	16	5	11	17	10	7
1	380686	380687	*	20	8	12	17	7	10
1	380730	380731	*	22	6	16	18	13	5
1	380738	380739	*	21	8	13	19	15	4
1	380790	380791	*	32	29	3	23	19	4
1	380860	380861	*	32	18	14	24	9	15
1	380897	380898	*	29	7	22	24	14	10
1	380901	380902	*	33	8	25	23	9	14
1	380918	380919	*	32	6	26	24	7	17
1	381555	381556	*	27	3	24	45	0	45
1	382273	382274	*	47	5	42	32	0	32
1	385460	385461	*	43	3	40	30	0	30
1	388689	388690	*	35	4	31	38	0	38
1	389515	389516	*	31	3	28	32	1	31
1	389653	389654	*	33	3	30	33	0	33
1	391394	391395	*	59	4	55	31	0	31
1	395366	395367	*	54	5	49	22	0	22
1	395507	395508	*	26	6	20	24	0	24
1	396797	396798	*	33	6	27	33	0	33
1	396804	396805	*	30	3	27	34	0	34
1	396806	396807	*	30	3	27	36	0	36
1	399539	399540	*	19	3	16	29	0	29
1	401909	401910	*	35	4	31	29	0	29
1	402075	402076	*	32	4	28	23	0	23
1	403161	403162	*	42	3	39	42	0	42
1	408044	408045	*	26	3	23	26	2	24
1	408130	408131	*	26	3	23	37	4	33
1	408282	408283	*	25	3	22	42	5	37
1	408308	408309	*	22	12	10	40	13	27
1	408331	408332	*	24	10	14	42	21	21
1	408403	408404	*	26	21	5	32	32	0
1	408415	408416	*	27	19	8	33	24	9
1	408433	408434	*	30	27	3	31	29	2
1	408452	408453	*	29	29	0	31	31	0
1	408469	408470	*	30	20	10	32	26	6
1	408474	408475	*	31	19	12	29	18	11
1	408478	408479	*	31	17	14	29	23	6
1	408490	408491	*	31	17	14	30	23	7
1	408513	408514	*	36	9	27	31	15	16
1	408544	408545	*	35	32	3	28	28	0
1	408578	408579	*	34	30	4	28	25	3
1	408607	408608	*	40	20	20	28	14	14
1	408613	408614	*	41	35	6	29	29	0
1	408619	408620	*	39	30	9	30	25	5
1	408656	408657	*	37	29	8	37	35	2
1	408660	408661	*	37	36	1	37	35	2
1	408750	408751	*	45	34	11	35	28	7
1	408760	408761	*	46	45	1	43	42	1
1	408830	408831	*	46	42	4	36	35	1
1	408834	408835	*	49	44	5	36	34	2
1	408913	408914	*	29	29	0	28	28	0
1	408922	408923	*	25	14	11	31	22	9
1	408932	408933	*	29	29	0	30	30	0
1	409058	409059	*	26	16	10	32	5	27
1	409137	409138	*	28	24	4	34	32	2
1	409148	409149	*	28	28	0	30	28	2
1	409308	409309	*	33	25	8	36	26	10
1	409320	409321	*	32	7	25	38	16	22
1	409329	409330	*	32	4	28	34	12	22
1	409368	409369	*	30	30	0	35	31	4
1	409370	409371	*	30	30	0	35	35	0
1	409377	409378	*	32	32	0	38	34	4
1	409408	409409	*	35	33	2	30	26	4
1	409557	409558	*	33	5	28	24	0	24
1	409615	409616	*	42	28	14	26	8	18
1	409789	409790	*	33	5	28	24	3	21
1	409882	409883	*	24	5	19	27	0	27
1	409998	409999	*	31	3	28	39	0	39
1	410280	410281	*	26	5	21	14	6	8
1	410583	410584	*	29	13	16	19	11	8
1	410639	410640	*	27	8	19	21	19	2
1	410738	410739	*	26	6	20	38	20	18
1	412335	412336	*	23	3	20	30	2	28
1	413580	413581	*	15	11	4	24	14	10
1	413629	413630	*	20	12	8	31	18	13
1	413644	413645	*	22	18	4	31	18	13
1	413666	413667	*	30	27	3	30	16	14
1	413765	413766	*	34	13	21	34	16	18
1	413916	413917	*	60	60	0	33	33	0
1	413995	413996	*	52	50	2	29	29	0
1	414016	414017	*	47	40	7	31	29	2
1	414046	414047	*	32	32	0	26	23	3
1	414051	414052	*	32	27	5	25	24	1
1	414054	414055	*	31	31	0	24	24	0
1	414097	414098	*	34	31	3	27	22	5
1	414102	414103	*	34	33	1	25	24	1
1	414140	414141	*	25	25	0	28	26	2
1	414143	414144	*	27	25	2	27	24	3
1	414152	414153	*	26	24	2	25	22	3
1	414182	414183	*	26	25	1	32	23	9
1	414200	414201	*	32	30	2	38	30	8
1	414213	414214	*	33	33	0	39	36	3
1	414320	414321	*	29	28	1	41	31	10
1	414359	414360	*	29	27	2	43	39	4
1	414383	414384	*	27	27	0	37	34	3
1	414413	414414	*	32	32	0	41	33	8
1	414470	414471	*	34	33	1	30	29	1
1	414498	414499	*	34	34	0	27	27	0
1	414502	414503	*	34	29	5	27	24	3
1	414583	414584	*	34	22	12	36	35	1
1	414586	414587	*	33	23	10	37	32	5
1	414642	414643	*	30	30	0	35	33	2
1	414710	414711	*	41	40	1	31	29	2
1	415031	415032	*	20	16	4	31	29	2
1	415429	415430	*	31	22	9	32	21	11
1	415828	415829	*	38	16	22	28	19	9
1	415838	415839	*	38	21	17	26	19	7
1	415935	415936	*	38	35	3	26	14	12
1	416074	416075	*	20	17	3	18	18	0
1	416080	416081	*	23	20	3	21	19	2
1	416333	416334	*	21	21	0	29	29	0
1	416348	416349	*	22	20	2	29	24	5
1	416392	416393	*	24	24	0	25	25	0
1	416443	416444	*	34	34	0	15	15	0
1	416482	416483	*	26	25	1	10	9	1
1	416523	416524	*	17	13	4	13	10	3
1	417340	417341	*	26	24	2	32	28	4
1	417364	417365	*	26	17	9	32	29	3
1	417460	417461	*	22	18	4	32	21	11
1	417583	417584	*	27	17	10	50	34	16
1	417900	417901	*	39	28	11	24	15	9
1	418050	418051	*	26	26	0	14	12	2
1	418132	418133	*	26	22	4	20	20	0
1	418261	418262	*	26	19	7	28	26	2
1	418320	418321	*	32	30	2	29	29	0
1	418360	418361	*	32	25	7	31	26	5
1	418443	418444	*	38	37	1	25	20	5
1	418447	418448	*	37	35	2	25	22	3
1	418477	418478	*	36	35	1	22	21	1
1	418573	418574	*	38	20	18	24	10	14
1	418633	418634	*	33	28	5	32	32	0
1	418656	418657	*	33	23	10	32	32	0
1	418686	418687	*	33	3	30	42	23	19
1	418728	418729	*	39	17	22	47	14	33
1	418780	418781	*	38	10	28	52	0	52
1	418929	418930	*	37	5	32	48	7	41
1	418947	418948	*	38	4	34	47	17	30
1	418985	418986	*	32	23	9	44	32	12
1	419019	419020	*	36	36	0	38	38	0
1	419021	419022	*	36	17	19	36	25	11
1	419094	419095	*	39	5	34	29	4	25
1	419177	419178	*	39	29	10	42	29	13
1	419212	419213	*	41	36	5	40	28	12
1	419249	419250	*	55	25	30	36	13	23
1	419293	419294	*	62	14	48	34	4	30
1	419348	419349	*	69	16	53	42	6	36
1	419376	419377	*	69	10	59	49	9	40
1	419549	419550	*	49	25	24	39	15	24
1	419553	419554	*	44	9	35	35	1	34
1	419567	419568	*	48	18	30	33	5	28
1	419596	419597	*	48	22	26	38	18	20
1	419609	419610	*	49	7	42	36	7	29
1	419634	419635	*	50	4	46	31	0	31
1	419687	419688	*	47	27	20	37	19	18
1	419756	419757	*	50	18	32	25	5	20
1	419775	419776	*	46	21	25	26	4	22
1	420063	420064	*	39	3	36	62	2	60
1	420232	420233	*	36	6	30	51	3	48
1	420352	420353	*	46	13	33	43	3	40
1	420371	420372	*	45	8	37	40	0	40
1	420528	420529	*	29	3	26	28	5	23
1	420701	420702	*	31	6	25	20	3	17
1	420731	420732	*	29	3	26	20	7	13
1	420746	420747	*	38	10	28	20	5	15
1	420905	420906	*	33	3	30	23	4	19
1	421056	421057	*	44	6	38	32	4	28
1	421267	421268	*	25	12	13	24	16	8
1	421284	421285	*	25	14	11	23	12	11
1	421348	421349	*	39	3	36	21	0	21
1	421448	421449	*	41	8	33	44	4	40
1	421452	421453	*	40	5	35	45	6	39
1	421474	421475	*	41	30	11	47	41	6
1	421604	421605	*	47	18	29	27	2	25
1	421624	421625	*	42	5	37	28	3	25
1	421630	421631	*	41	24	17	29	17	12
1	421726	421727	*	31	27	4	36	33	3
1	421743	421744	*	44	39	5	39	36	3
1	421761	421762	*	48	43	5	41	35	6
1	422016	422017	*	36	15	21	35	20	15
1	422018	422019	*	34	7	27	33	11	22
1	422097	422098	*	46	46	0	38	31	7
1	422143	422144	*	42	39	3	47	38	9
1	422256	422257	*	27	26	1	21	21	0
1	422341	422342	*	40	23	17	21	7	14
1	422401	422402	*	34	27	7	25	15	10
1	422423	422424	*	35	34	1	25	25	0
1	422513	422514	*	37	27	10	14	10	4
1	422524	422525	*	34	27	7	16	9	7
1	422559	422560	*	42	31	11	18	7	11
1	422702	422703	*	45	13	32	26	12	14
1	422799	422800	*	38	36	2	25	17	8
1	422832	422833	*	34	17	17	33	9	24
1	422835	422836	*	36	4	32	29	6	23
1	423481	423482	*	31	31	0	13	13	0
1	423834	423835	*	25	25	0	43	43	0
1	423853	423854	*	27	26	1	48	48	0
1	423869	423870	*	32	31	1	46	46	0
1	424024	424025	*	28	24	4	53	36	17
1	424069	424070	*	37	26	11	49	31	18
1	424096	424097	*	38	20	18	50	30	20
1	424111	424112	*	40	9	31	57	15	42
1	424133	424134	*	44	13	31	55	11	44
1	424290	424291	*	37	3	34	48	0	48
1	424739	424740	*	42	3	39	60	1	59
1	425441	425442	*	41	8	33	29	7	22
1	425715	425716	*	35	6	29	28	1	27
1	425772	425773	*	27	20	7	31	19	12
1	425817	425818	*	36	35	1	32	32	0
1	425852	425853	*	44	24	20	33	24	9
1	426114	426115	*	29	25	4	40	24	16
1	426263	426264	*	49	38	11	43	36	7
1	426481	426482	*	23	14	9	33	14	19
1	426615	426616	*	36	14	22	28	15	13
1	426727	426728	*	35	6	29	28	14	14
1	426783	426784	*	35	3	32	28	1	27
1	426908	426909	*	29	5	24	21	0	21
1	426931	426932	*	30	4	26	21	2	19
1	427092	427093	*	32	4	28	35	7	28
1	427109	427110	*	30	11	19	40	22	18
1	427217	427218	*	36	18	18	29	15	14
1	427236	427237	*	37	24	13	28	22	6
1	427395	427396	*	30	5	25	20	12	8
1	427399	427400	*	30	7	23	18	6	12
1	427576	427577	*	17	11	6	10	4	6
1	427996	427997	*	14	8	6	18	14	4
1	428025	428026	*	18	14	4	17	16	1
1	428246	428247	*	16	5	11	10	6	4
1	428555	428556	*	17	3	14	32	8	24
1	428557	428558	*	16	6	10	33	8	25
1	428635	428636	*	26	20	6	40	25	15
1	428649	428650	*	24	7	17	38	19	19
1	428702	428703	*	25	16	9	50	15	35
1	428712	428713	*	28	5	23	52	7	45
1	428785	428786	*	35	15	20	48	17	31
1	428794	428795	*	35	22	13	49	31	18
1	428833	428834	*	42	24	18	37	17	20
1	428842	428843	*	46	15	31	38	14	24
1	428868	428869	*	41	31	10	33	28	5
1	428873	428874	*	39	23	16	30	22	8
1	428877	428878	*	36	25	11	29	25	4
1	428907	428908	*	36	31	5	22	19	3
1	428932	428933	*	36	16	20	24	9	15
1	428935	428936	*	35	11	24	22	16	6
1	428950	428951	*	37	6	31	23	16	7
1	428961	428962	*	42	11	31	23	8	15
1	428963	428964	*	41	10	31	23	10	13
1	428967	428968	*	36	24	12	20	15	5
1	429096	429097	*	31	18	13	17	13	4
1	429172	429173	*	44	43	1	25	25	0
1	429183	429184	*	44	41	3	22	21	1
1	429198	429199	*	41	39	2	28	27	1
1	429285	429286	*	43	37	6	26	22	4
1	429350	429351	*	49	40	9	28	25	3
1	429418	429419	*	45	41	4	33	24	9
1	429530	429531	*	30	27	3	34	27	7
1	429601	429602	*	30	29	1	26	24	2
1	429780	429781	*	31	11	20	42	21	21
1	429787	429788	*	33	31	2	40	35	5
1	429974	429975	*	37	3	34	33	0	33
1	430653	430654	*	40	34	6	44	36	8
1	430746	430747	*	45	18	27	42	22	20
1	430826	430827	*	40	33	7	39	37	2
1	430870	430871	*	33	15	18	35	24	11
1	430898	430899	*	39	24	15	38	30	8
1	431247	431248	*	36	27	9	22	15	7
1	431277	431278	*	40	26	14	27	11	16
1	431319	431320	*	40	21	19	38	11	27
1	431613	431614	*	20	8	12	31	15	16
1	432549	432550	*	10	10	0	16	14	2
1	432558	432559	*	11	11	0	16	16	0
1	432610	432611	*	14	8	6	19	9	10
1	432643	432644	*	13	11	2	20	20	0
1	432782	432783	*	15	6	9	16	7	9
1	432809	432810	*	17	11	6	19	13	6
1	432813	432814	*	19	18	1	19	14	5
1	432855	432856	*	23	14	9	16	15	1
1	433057	433058	*	11	11	0	16	16	0
1	433117	433118	*	19	17	2	11	5	6
1	434369	434370	*	30	22	8	41	24	17
1	434384	434385	*	29	26	3	40	36	4
1	434594	434595	*	40	32	8	41	24	17
1	434619	434620	*	35	18	17	42	29	13
1	434762	434763	*	40	34	6	33	22	11
1	434777	434778	*	36	20	16	29	12	17
1	434823	434824	*	33	24	9	18	13	5
1	434851	434852	*	31	3	28	16	5	11
1	435005	435006	*	17	16	1	16	11	5
1	435117	435118	*	18	11	7	18	13	5
1	435149	435150	*	18	7	11	25	9	16
1	435291	435292	*	17	7	10	23	9	14
1	435303	435304	*	25	18	7	25	12	13
1	435706	435707	*	35	4	31	27	0	27
1	435776	435777	*	41	5	36	36	0	36
1	436057	436058	*	33	5	28	31	0	31
1	436286	436287	*	48	11	37	38	1	37
1	436578	436579	*	38	5	33	37	0	37
1	438195	438196	*	35	4	31	30	1	29
1	441624	441625	*	33	3	30	11	0	11
1	445504	445505	*	27	3	24	28	0	28
1	446468	446469	*	43	3	40	26	0	26
1	447665	447666	*	26	3	23	15	0	15
1	448089	448090	*	27	3	24	23	0	23
1	449700	449701	*	24	3	21	24	0	24
1	451749	451750	*	34	3	31	40	0	40
1	453301	453302	*	33	3	30	19	0	19
1	455180	455181	*	25	4	21	28	2	26
1	459677	459678	*	31	4	27	46	0	46
1	462134	462135	*	29	3	26	40	0	40
1	463271	463272	*	19	3	16	16	0	16
1	463901	463902	*	18	3	15	42	0	42
1	464667	464668	*	29	4	25	39	0	39
1	469888	469889	*	56	4	52	44	0	44
1	471900	471901	*	41	3	38	46	0	46
1	471908	471909	*	43	4	39	43	0	43
1	479944	479945	*	29	8	21	14	0	14
1	479958	479959	*	22	6	16	17	0	17
1	481263	481264	*	44	3	41	53	0	53
1	483522	483523	*	50	5	45	40	0	40
1	484254	484255	*	47	4	43	42	0	42
1	492573	492574	*	27	3	24	28	0	28
1	494016	494017	*	43	3	40	38	0	38
1	494124	494125	*	47	5	42	35	0	35
1	494154	494155	*	43	4	39	38	0	38
1	496435	496436	*	58	4	54	38	0	38
1	498173	498174	*	53	4	49	43	0	43
1	499068	499069	*	50	4	46	67	1	66
1	499126	499127	*	43	4	39	55	0	55
1	500003	500004	*	37	31	6	45	42	3
1	500019	500020	*	40	33	7	43	42	1
1	500241	500242	*	36	31	5	24	20	4
1	500453	500454	*	26	26	0	15	13	2
1	500513	500514	*	27	23	4	24	21	3
1	500557	500558	*	25	20	5	33	29	4
1	500668	500669	*	31	31	0	55	55	0
1	500719	500720	*	34	31	3	54	49	5
1	500727	500728	*	33	32	1	50	50	0
1	500743	500744	*	38	34	4	44	38	6
1	500783	500784	*	46	33	13	47	27	20
1	500805	500806	*	45	38	7	38	33	5
1	500808	500809	*	44	11	33	36	10	26
1	500814	500815	*	44	22	22	37	13	24
1	500844	500845	*	40	38	2	50	50	0
1	500853	500854	*	40	38	2	51	37	14
1	500856	500857	*	40	40	0	50	50	0
1	500889	500890	*	36	36	0	44	39	5
1	500942	500943	*	35	33	2	41	36	5
1	501045	501046	*	30	4	26	32	11	21
1	501060	501061	*	27	8	19	33	13	20
1	501213	501214	*	26	7	19	44	15	29
1	501219	501220	*	27	3	24	43	2	41
1	501374	501375	*	40	10	30	33	4	29
1	501444	501445	*	27	21	6	33	26	7
1	501636	501637	*	14	13	1	25	24	1
1	502072	502073	*	30	10	20	28	14	14
1	502148	502149	*	28	25	3	18	17	1
1	502314	502315	*	16	7	9	25	5	20
1	502320	502321	*	13	7	6	26	2	24
1	502434	502435	*	15	5	10	16	0	16
1	502888	502889	*	30	10	20	26	0	26
1	503385	503386	*	25	25	0	30	22	8
1	503667	503668	*	39	5	34	48	7	41
1	503859	503860	*	29	3	26	37	0	37
1	505700	505701	*	42	3	39	35	0	35
1	506573	506574	*	37	3	34	50	5	45
1	506578	506579	*	34	4	30	50	5	45
1	506657	506658	*	24	9	15	36	11	25
1	506930	506931	*	50	17	33	44	6	38
1	507119	507120	*	42	18	24	35	10	25
1	507161	507162	*	36	26	10	26	26	0
1	507324	507325	*	19	18	1	38	38	0
1	507408	507409	*	30	28	2	45	39	6
1	507452	507453	*	28	28	0	44	41	3
1	507518	507519	*	29	16	13	51	31	20
1	507566	507567	*	33	28	5	40	38	2
1	507608	507609	*	33	33	0	51	51	0
1	507621	507622	*	32	32	0	49	47	2
1	507639	507640	*	37	37	0	45	45	0
1	507681	507682	*	37	35	2	41	31	10
1	507697	507698	*	32	24	8	47	42	5
1	507732	507733	*	35	15	20	44	20	24
1	507795	507796	*	42	29	13	57	33	24
1	507831	507832	*	46	42	4	60	46	14
1	507888	507889	*	55	35	20	48	28	20
1	507905	507906	*	54	5	49	41	2	39
1	507929	507930	*	46	40	6	45	40	5
1	507990	507991	*	43	39	4	32	28	4
1	508003	508004	*	40	32	8	28	23	5
1	508010	508011	*	40	25	15	30	15	15
1	508178	508179	*	37	3	34	45	0	45
1	508780	508781	*	33	3	30	27	0	27
1	510387	510388	*	35	8	27	33	9	24
1	510823	510824	*	28	8	20	41	17	24
1	510913	510914	*	35	33	2	42	41	1
1	510938	510939	*	35	35	0	50	50	0
1	510993	510994	*	35	27	8	49	31	18
1	510998	510999	*	36	27	9	53	50	3
1	511010	511011	*	33	15	18	49	21	28
1	511036	511037	*	29	27	2	44	37	7
1	511098	511099	*	32	31	1	38	35	3
1	511234	511235	*	33	30	3	58	49	9
1	511248	511249	*	27	26	1	60	59	1
1	511359	511360	*	26	19	7	37	35	2
1	511372	511373	*	25	20	5	29	26	3
1	511534	511535	*	42	41	1	38	32	6
1	511544	511545	*	41	38	3	40	40	0
1	511596	511597	*	29	28	1	32	30	2
1	511666	511667	*	29	25	4	37	32	5
1	511674	511675	*	29	24	5	34	29	5
1	511681	511682	*	28	23	5	35	29	6
1	511722	511723	*	34	34	0	32	28	4
1	511886	511887	*	44	39	5	23	18	5
1	512134	512135	*	33	3	30	23	1	22
1	512350	512351	*	40	4	36	37	11	26
1	513224	513225	*	19	3	16	17	0	17
1	513675	513676	*	41	17	24	30	2	28
1	513801	513802	*	25	8	17	13	4	9
1	513986	513987	*	26	6	20	20	9	11
1	514353	514354	*	24	18	6	41	15	26
1	523754	523755	*	41	3	38	50	0	50
1	523878	523879	*	33	3	30	35	0	35
1	523952	523953	*	33	7	26	18	0	18
1	524315	524316	*	33	3	30	51	0	51
1	524519	524520	*	34	3	31	24	0	24
1	524648	524649	*	28	3	25	32	1	31
1	525096	525097	*	58	5	53	33	0	33
1	525899	525900	*	37	3	34	32	0	32
1	525968	525969	*	29	4	25	37	0	37
1	527267	527268	*	37	3	34	33	3	30
1	529334	529335	*	46	4	42	41	0	41
1	531322	531323	*	50	4	46	41	0	41
1	532854	532855	*	44	7	37	33	0	33
1	533038	533039	*	30	3	27	27	0	27
1	534215	534216	*	37	4	33	50	2	48
1	534543	534544	*	18	4	14	20	1	19
1	534934	534935	*	37	4	33	42	0	42
1	535002	535003	*	52	4	48	54	0	54
1	535801	535802	*	37	3	34	44	0	44
1	540343	540344	*	29	8	21	41	3	38
1	540613	540614	*	44	5	39	61	12	49
1	540762	540763	*	38	21	17	56	36	20
1	540801	540802	*	45	37	8	57	52	5
1	540903	540904	*	29	28	1	53	50	3
1	540913	540914	*	24	23	1	53	53	0
1	540933	540934	*	22	22	0	51	50	1
1	541019	541020	*	24	7	17	48	24	24
1	541035	541036	*	24	10	14	41	13	28
1	541130	541131	*	30	27	3	46	45	1
1	541137	541138	*	31	28	3	48	44	4
1	541166	541167	*	33	15	18	41	8	33
1	541202	541203	*	36	7	29	47	3	44
1	541208	541209	*	37	4	33	48	3	45
1	541225	541226	*	37	3	34	48	2	46
1	541266	541267	*	37	29	8	47	33	14
1	541288	541289	*	30	29	1	49	40	9
1	541583	541584	*	45	3	42	35	2	33
1	541973	541974	*	34	3	31	22	1	21
1	542421	542422	*	37	3	34	26	0	26
1	543154	543155	*	19	4	15	25	0	25
1	543799	543800	*	32	3	29	26	0	26
1	547557	547558	*	25	3	22	20	1	19
1	553557	553558	*	57	4	53	28	0	28
1	554672	554673	*	31	3	28	29	0	29
1	557490	557491	*	32	4	28	20	1	19
1	558934	558935	*	32	4	28	21	0	21
1	559434	559435	*	31	3	28	22	0	22
1	559675	559676	*	31	3	28	34	2	32
1	560563	560564	*	23	4	19	49	0	49
1	561728	561729	*	27	6	21	47	0	47
1	562338	562339	*	21	3	18	14	0	14
1	562471	562472	*	33	3	30	30	0	30
1	565239	565240	*	26	3	23	35	0	35
1	565416	565417	*	39	3	36	26	0	26
1	565840	565841	*	38	4	34	31	0	31
1	566487	566488	*	32	30	2	46	37	9
1	566520	566521	*	30	28	2	44	39	5
1	566525	566526	*	29	28	1	45	30	15
1	566582	566583	*	30	25	5	29	18	11
1	566877	566878	*	47	46	1	36	32	4
1	566891	566892	*	45	41	4	36	32	4
1	566903	566904	*	44	42	2	31	28	3
1	566955	566956	*	35	29	6	34	30	4
1	566959	566960	*	36	31	5	34	28	6
1	566973	566974	*	33	17	16	30	27	3
1	566987	566988	*	40	36	4	30	29	1
1	566990	566991	*	40	38	2	29	28	1
1	567016	567017	*	37	36	1	32	28	4
1	567029	567030	*	39	35	4	28	27	1
1	567048	567049	*	42	40	2	28	24	4
1	567065	567066	*	41	37	4	31	28	3
1	567114	567115	*	45	25	20	38	23	15
1	567139	567140	*	37	23	14	30	19	11
1	567188	567189	*	32	28	4	28	23	5
1	567254	567255	*	28	27	1	16	15	1
1	567258	567259	*	28	27	1	18	14	4
1	567452	567453	*	17	17	0	28	20	8
1	567521	567522	*	22	15	7	30	25	5
1	567660	567661	*	33	32	1	36	31	5
1	567668	567669	*	35	35	0	39	36	3
1	567705	567706	*	34	32	2	45	42	3
1	567788	567789	*	23	17	6	37	23	14
1	567832	567833	*	25	21	4	36	28	8
1	567881	567882	*	23	19	4	32	27	5
1	567887	567888	*	25	23	2	31	28	3
1	567906	567907	*	25	25	0	30	30	0
1	567916	567917	*	27	27	0	33	33	0
1	567937	567938	*	30	29	1	33	33	0
1	567958	567959	*	24	23	1	31	31	0
1	567996	567997	*	20	16	4	27	26	1
1	568047	568048	*	22	9	13	26	15	11
1	568053	568054	*	21	16	5	24	17	7
1	568097	568098	*	30	27	3	20	19	1
1	568113	568114	*	31	26	5	18	16	2
1	568123	568124	*	32	30	2	20	19	1
1	568135	568136	*	36	32	4	24	23	1
1	568140	568141	*	38	33	5	25	23	2
1	568160	568161	*	33	32	1	24	22	2
1	568172	568173	*	35	34	1	22	21	1
1	568328	568329	*	37	36	1	46	44	2
1	568357	568358	*	34	28	6	49	46	3
1	568486	568487	*	25	12	13	33	24	9
1	568718	568719	*	24	4	20	39	3	36
1	568778	568779	*	32	11	21	29	5	24
1	568818	568819	*	26	3	23	26	0	26
1	568954	568955	*	29	5	24	19	0	19
1	568979	568980	*	30	3	27	18	3	15
1	568988	568989	*	31	7	24	17	0	17
1	569045	569046	*	29	5	24	26	0	26
1	570313	570314	*	31	8	23	23	2	21
1	571583	571584	*	58	5	53	35	0	35
1	571590	571591	*	59	5	54	36	0	36
1	572325	572326	*	41	3	38	35	1	34
1	575346	575347	*	40	4	36	37	0	37
1	576405	576406	*	41	3	38	20	0	20
1	576431	576432	*	39	3	36	27	0	27
1	576532	576533	*	24	3	21	36	0	36
1	578789	578790	*	31	5	26	40	0	40
1	580120	580121	*	40	3	37	26	0	26
1	580452	580453	*	49	6	43	35	0	35
1	583542	583543	*	26	4	22	30	0	30
1	588286	588287	*	38	4	34	30	0	30
1	590285	590286	*	30	4	26	37	0	37
1	590797	590798	*	35	3	32	11	0	11
1	590819	590820	*	33	3	30	10	0	10
1	592980	592981	*	32	3	29	36	0	36
1	594470	594471	*	26	3	23	26	0	26
1	596981	596982	*	24	3	21	28	0	28
1	600267	600268	*	36	3	33	34	0	34
1	600348	600349	*	33	4	29	28	0	28
1	600444	600445	*	42	3	39	27	0	27
1	601410	601411	*	27	7	20	38	1	37
1	602087	602088	*	25	4	21	22	1	21
1	603249	603250	*	35	6	29	24	0	24
1	605033	605034	*	31	3	28	34	0	34
1	606137	606138	*	54	5	49	39	0	39
1	606277	606278	*	45	4	41	34	0	34
1	607752	607753	*	59	5	54	49	0	49
1	609364	609365	*	36	3	33	39	0	39
1	613638	613639	*	48	4	44	52	2	50
1	620885	620886	*	27	3	24	18	0	18
1	621004	621005	*	39	4	35	24	0	24
1	621043	621044	*	35	4	31	23	0	23
1	621204	621205	*	56	4	52	50	0	50
1	621827	621828	*	32	4	28	24	2	22
1	622652	622653	*	25	3	22	20	0	20
1	625284	625285	*	42	4	38	28	0	28
1	627136	627137	*	27	3	24	39	0	39
1	627725	627726	*	44	3	41	43	0	43
1	629460	629461	*	35	3	32	44	0	44
1	633088	633089	*	22	3	19	27	0	27
1	634962	634963	*	34	5	29	36	0	36
1	636941	636942	*	31	10	21	33	1	32
1	637325	637326	*	48	5	43	36	1	35
1	639987	639988	*	14	3	11	37	0	37
1	641453	641454	*	49	10	39	36	5	31
1	641459	641460	*	50	12	38	38	5	33
1	641483	641484	*	55	9	46	40	0	40
1	643620	643621	*	44	3	41	38	0	38
1	644442	644443	*	34	4	30	43	4	39
1	645746	645747	*	35	5	30	29	7	22
1	645880	645881	*	40	4	36	30	0	30
1	646399	646400	*	26	3	23	38	1	37
1	646426	646427	*	30	3	27	30	0	30
1	648036	648037	*	40	22	18	36	4	32
1	648083	648084	*	40	3	37	43	3	40
1	648305	648306	*	48	5	43	38	0	38
1	648536	648537	*	47	7	40	34	0	34
1	648732	648733	*	69	7	62	49	0	49
1	648901	648902	*	33	3	30	57	0	57
1	648942	648943	*	28	7	21	41	0	41
1	649948	649949	*	43	13	30	37	12	25
1	649955	649956	*	44	15	29	37	18	19
1	649979	649980	*	41	12	29	41	10	31
1	650259	650260	*	63	8	55	33	0	33
1	650278	650279	*	50	12	38	30	4	26
1	650325	650326	*	53	8	45	36	6	30
1	650366	650367	*	46	5	41	33	5	28
1	650380	650381	*	49	7	42	36	3	33
1	650390	650391	*	41	6	35	34	2	32
1	650449	650450	*	39	7	32	30	6	24
1	650809	650810	*	31	14	17	21	8	13
1	650914	650915	*	34	19	15	23	18	5
1	651000	651001	*	39	22	17	27	20	7
1	651124	651125	*	37	32	5	24	16	8
1	651148	651149	*	42	29	13	31	17	14
1	651169	651170	*	44	27	17	29	11	18
1	651181	651182	*	41	5	36	30	2	28
1	651190	651191	*	42	11	31	31	9	22
1	651318	651319	*	31	11	20	18	2	16
1	653713	653714	*	27	3	24	34	0	34
1	654957	654958	*	42	34	8	29	25	4
1	654964	654965	*	41	39	2	28	26	2
1	654977	654978	*	41	31	10	29	21	8
1	655037	655038	*	40	5	35	39	4	35
1	655326	655327	*	34	31	3	30	29	1
1	655336	655337	*	30	28	2	26	19	7
1	655441	655442	*	20	19	1	40	37	3
1	655492	655493	*	29	25	4	59	57	2
1	655572	655573	*	43	22	21	69	36	33
1	655607	655608	*	39	27	12	55	33	22
1	655686	655687	*	27	24	3	40	34	6
1	655811	655812	*	39	8	31	58	9	49
1	655814	655815	*	39	3	36	58	0	58
1	655845	655846	*	46	8	38	69	0	69
1	656175	656176	*	31	3	28	42	2	40
1	656964	656965	*	54	4	50	42	0	42
1	656991	656992	*	57	26	31	39	8	31
1	657028	657029	*	46	14	32	38	13	25
1	657035	657036	*	48	11	37	39	10	29
1	657068	657069	*	52	8	44	39	1	38
1	657083	657084	*	48	4	44	40	0	40
1	657382	657383	*	36	9	27	28	6	22
1	657389	657390	*	37	6	31	29	5	24
1	657625	657626	*	33	4	29	24	0	24
1	657746	657747	*	33	3	30	29	2	27
1	658276	658277	*	53	4	49	28	0	28
1	658311	658312	*	37	3	34	24	0	24
1	658719	658720	*	21	3	18	36	0	36
1	658952	658953	*	20	3	17	26	3	23
1	659166	659167	*	48	21	27	28	13	15
1	659181	659182	*	43	17	26	29	24	5
1	659319	659320	*	50	4	46	28	0	28
1	659433	659434	*	34	25	9	26	19	7
1	659452	659453	*	32	4	28	20	3	17
1	659577	659578	*	22	17	5	25	21	4
1	659748	659749	*	28	26	2	43	41	2
1	659954	659955	*	19	17	2	30	25	5
1	660063	660064	*	24	23	1	30	23	7
1	660092	660093	*	25	25	0	29	28	1
1	660103	660104	*	24	24	0	28	26	2
1	660232	660233	*	41	34	7	44	20	24
1	660273	660274	*	36	34	2	38	38	0
1	660346	660347	*	43	5	38	21	1	20
1	660448	660449	*	38	21	17	35	23	12
1	660926	660927	*	32	26	6	26	22	4
1	661136	661137	*	22	4	18	24	0	24
1	661318	661319	*	28	3	25	41	0	41
1	661603	661604	*	16	13	3	28	15	13
1	661994	661995	*	31	18	13	39	15	24
1	662278	662279	*	27	20	7	33	20	13
1	662345	662346	*	28	8	20	27	7	20
1	662576	662577	*	30	23	7	22	16	6
1	662589	662590	*	28	23	5	24	19	5
1	662703	662704	*	33	33	0	27	24	3
1	662742	662743	*	46	42	4	29	21	8
1	662781	662782	*	37	36	1	28	27	1
1	662825	662826	*	43	41	2	34	31	3
1	663004	663005	*	42	5	37	31	3	28
1	663101	663102	*	51	47	4	27	25	2
1	663165	663166	*	50	39	11	26	21	5
1	663302	663303	*	28	27	1	33	31	2
1	663344	663345	*	28	19	9	37	20	17
1	663373	663374	*	24	3	21	38	0	38
1	663417	663418	*	26	21	5	35	30	5
1	663471	663472	*	27	18	9	34	16	18
1	664694	664695	*	16	11	5	21	5	16
1	664851	664852	*	45	8	37	38	0	38
1	664875	664876	*	47	7	40	33	2	31
1	664993	664994	*	21	3	18	31	6	25
1	665115	665116	*	17	3	14	29	4	25
1	665204	665205	*	33	6	27	36	3	33
1	665483	665484	*	30	18	12	32	26	6
1	665510	665511	*	35	12	23	35	10	25
1	665715	665716	*	13	8	5	14	12	2
1	665732	665733	*	14	7	7	13	6	7
1	665887	665888	*	24	20	4	33	23	10
1	665968	665969	*	30	8	22	42	9	33
1	666098	666099	*	37	20	17	42	33	9
1	666213	666214	*	19	8	11	26	13	13
1	666377	666378	*	29	4	25	30	3	27
1	666443	666444	*	21	16	5	35	29	6
1	666573	666574	*	35	3	32	29	0	29
1	667903	667904	*	55	28	27	37	15	22
1	667930	667931	*	50	35	15	41	11	30
1	667956	667957	*	51	20	31	42	0	42
1	667971	667972	*	46	32	14	49	14	35
1	668010	668011	*	44	16	28	48	9	39
1	668017	668018	*	45	9	36	46	4	42
1	668035	668036	*	39	18	21	54	35	19
1	668056	668057	*	36	13	23	51	19	32
1	668065	668066	*	34	21	13	49	27	22
1	668094	668095	*	39	20	19	46	32	14
1	668103	668104	*	36	10	26	46	20	26
1	668155	668156	*	33	3	30	41	7	34
1	668346	668347	*	36	9	27	47	18	29
1	668361	668362	*	38	22	16	42	29	13
1	668408	668409	*	35	18	17	37	13	24
1	668439	668440	*	33	12	21	39	17	22
1	668451	668452	*	35	22	13	41	24	17
1	668456	668457	*	39	14	25	43	19	24
1	668469	668470	*	42	14	28	41	17	24
1	668487	668488	*	38	10	28	42	24	18
1	668538	668539	*	31	18	13	40	12	28
1	668624	668625	*	27	18	9	41	29	12
1	668733	668734	*	31	8	23	28	14	14
1	668982	668983	*	42	19	23	39	29	10
1	669000	669001	*	41	30	11	27	24	3
1	669013	669014	*	45	30	15	30	22	8
1	669082	669083	*	39	7	32	37	6	31
1	669270	669271	*	26	11	15	24	3	21
1	669284	669285	*	25	5	20	27	1	26
1	672135	672136	*	52	7	45	54	8	46
1	672185	672186	*	41	6	35	44	1	43
1	672223	672224	*	48	16	32	43	8	35
1	672240	672241	*	48	38	10	45	25	20
1	672266	672267	*	46	43	3	46	37	9
1	672343	672344	*	33	28	5	58	30	28
1	672359	672360	*	31	26	5	59	42	17
1	672435	672436	*	24	23	1	44	39	5
1	672484	672485	*	21	20	1	45	43	2
1	672494	672495	*	18	15	3	42	41	1
1	672527	672528	*	23	19	4	42	33	9
1	672542	672543	*	25	18	7	43	32	11
1	672581	672582	*	36	29	7	45	39	6
1	672584	672585	*	36	33	3	46	40	6
1	672593	672594	*	36	33	3	45	43	2
1	672761	672762	*	48	40	8	51	43	8
1	672786	672787	*	51	21	30	53	30	23
1	672896	672897	*	27	4	23	29	0	29
1	672915	672916	*	25	5	20	26	1	25
1	673045	673046	*	27	3	24	25	0	25
1	673290	673291	*	34	3	31	29	2	27
1	674652	674653	*	28	6	22	27	2	25
1	675064	675065	*	46	5	41	40	2	38
1	675647	675648	*	52	7	45	49	3	46
1	675681	675682	*	51	11	40	47	5	42
1	675866	675867	*	45	9	36	38	3	35
1	676975	676976	*	44	7	37	28	0	28
1	677145	677146	*	47	5	42	32	0	32
1	678095	678096	*	44	13	31	56	0	56
1	678232	678233	*	36	33	3	28	23	5
1	678247	678248	*	34	19	15	32	12	20
1	678346	678347	*	30	6	24	27	10	17
1	678423	678424	*	35	3	32	33	0	33
1	678444	678445	*	39	5	34	38	0	38
1	678510	678511	*	43	3	40	38	2	36
1	678577	678578	*	49	13	36	43	14	29
1	678615	678616	*	55	15	40	49	13	36
1	678887	678888	*	60	24	36	40	12	28
1	678894	678895	*	57	19	38	41	5	36
1	679000	679001	*	37	13	24	30	19	11
1	679091	679092	*	40	37	3	24	19	5
1	679111	679112	*	37	35	2	21	15	6
1	679229	679230	*	22	21	1	17	11	6
1	679323	679324	*	29	17	12	16	10	6
1	679337	679338	*	29	29	0	18	15	3
1	679363	679364	*	26	24	2	19	14	5
1	679420	679421	*	24	23	1	29	26	3
1	679482	679483	*	33	22	11	30	7	23
1	679539	679540	*	28	9	19	32	11	21
1	679588	679589	*	30	27	3	35	26	9
1	680366	680367	*	47	4	43	41	0	41
1	681067	681068	*	37	5	32	39	0	39
1	683546	683547	*	30	3	27	27	0	27
1	683871	683872	*	38	3	35	48	0	48
1	687335	687336	*	32	3	29	31	2	29
1	687446	687447	*	31	3	28	38	0	38
1	695471	695472	*	35	3	32	25	0	25
1	696269	696270	*	31	3	28	34	0	34
1	697069	697070	*	37	4	33	33	0	33
1	697215	697216	*	26	3	23	45	0	45
1	697910	697911	*	24	3	21	47	0	47
1	699579	699580	*	35	3	32	40	0	40
1	699967	699968	*	35	3	32	25	0	25
1	701168	701169	*	43	3	40	32	0	32
1	701333	701334	*	39	3	36	30	0	30
1	702038	702039	*	36	3	33	19	0	19
1	702728	702729	*	38	4	34	52	0	52
1	706737	706738	*	41	3	38	29	0	29
1	706949	706950	*	24	5	19	24	0	24
1	711043	711044	*	41	3	38	52	0	52
1	711865	711866	*	43	3	40	22	0	22
1	712388	712389	*	46	4	42	44	0	44
1	713278	713279	*	45	3	42	33	0	33
1	716083	716084	*	44	4	40	50	1	49
1	717309	717310	*	37	3	34	26	0	26
1	720137	720138	*	40	3	37	40	0	40
1	720249	720250	*	27	3	24	39	0	39
1	720779	720780	*	36	5	31	30	0	30
1	722973	722974	*	18	3	15	12	0	12
1	723276	723277	*	26	3	23	28	0	28
1	723711	723712	*	22	3	19	27	0	27
1	724403	724404	*	45	3	42	57	0	57
1	724679	724680	*	21	4	17	34	0	34
1	729248	729249	*	16	4	12	10	0	10
1	732250	732251	*	33	3	30	32	0	32
1	733053	733054	*	43	3	40	53	0	53
1	734716	734717	*	26	3	23	19	0	19
1	737114	737115	*	41	4	37	41	0	41
1	741001	741002	*	47	4	43	46	0	46
1	741036	741037	*	55	5	50	39	0	39
1	742193	742194	*	49	4	45	52	2	50
1	743477	743478	*	28	8	20	33	15	18
1	743522	743523	*	30	4	26	33	7	26
1	743570	743571	*	30	5	25	37	2	35
1	743602	743603	*	35	3	32	33	1	32
1	743622	743623	*	31	9	22	31	9	22
1	743692	743693	*	20	3	17	40	3	37
1	743809	743810	*	39	9	30	30	7	23
1	743871	743872	*	37	4	33	28	9	19
1	744130	744131	*	25	6	19	19	7	12
1	744389	744390	*	26	3	23	22	7	15
1	744419	744420	*	31	7	24	26	6	20
1	744448	744449	*	30	9	21	26	7	19
1	750483	750484	*	39	6	33	47	0	47
1	751795	751796	*	22	3	19	11	0	11
1	754260	754261	*	17	3	14	24	0	24
1	754786	754787	*	32	3	29	18	0	18
1	755464	755465	*	24	3	21	26	0	26
1	759048	759049	*	32	3	29	35	0	35
1	759061	759062	*	28	3	25	33	0	33
1	760321	760322	*	22	3	19	30	0	30
1	760377	760378	*	29	5	24	27	0	27
1	760437	760438	*	32	5	27	13	0	13
1	762504	762505	*	38	3	35	30	0	30
1	766972	766973	*	33	3	30	25	0	25
1	768407	768408	*	33	5	28	22	1	21
1	768722	768723	*	42	3	39	20	0	20
1	772234	772235	*	38	3	35	40	0	40
1	772910	772911	*	39	3	36	43	0	43
1	775378	775379	*	37	6	31	19	0	19
1	775767	775768	*	25	3	22	30	0	30
1	776652	776653	*	27	3	24	46	0	46
1	776970	776971	*	19	3	16	25	0	25
1	777048	777049	*	23	4	19	26	1	25
1	781862	781863	*	51	6	45	25	0	25
1	781954	781955	*	47	4	43	36	0	36
1	786277	786278	*	40	3	37	35	0	35
1	786438	786439	*	39	3	36	27	0	27
1	786500	786501	*	34	3	31	21	0	21
1	786789	786790	*	29	4	25	29	0	29
1	788631	788632	*	39	3	36	34	0	34
1	789893	789894	*	35	5	30	40	0	40
1	791445	791446	*	35	3	32	29	1	28
1	793347	793348	*	32	3	29	21	0	21
1	793987	793988	*	33	4	29	20	0	20
1	794040	794041	*	33	3	30	28	1	27
1	795535	795536	*	40	9	31	34	0	34
1	795789	795790	*	33	3	30	23	0	23
1	796709	796710	*	33	4	29	25	0	25
1	797329	797330	*	35	3	32	28	0	28
1	799303	799304	*	35	3	32	33	0	33
1	801478	801479	*	29	3	26	23	0	23
1	803001	803002	*	50	4	46	31	0	31
1	806355	806356	*	39	3	36	29	0	29
1	806509	806510	*	35	4	31	35	0	35
1	806526	806527	*	32	3	29	30	0	30
1	809796	809797	*	35	3	32	13	0	13
1	814599	814600	*	43	3	40	27	0	27
1	818506	818507	*	37	5	32	31	1	30
1	818582	818583	*	36	3	33	30	0	30
1	819957	819958	*	35	4	31	35	1	34
1	820077	820078	*	29	3	26	22	1	21
1	823222	823223	*	36	4	32	20	0	20
1	824899	824900	*	48	4	44	26	0	26
1	829608	829609	*	54	5	49	47	0	47
1	830899	830900	*	69	4	65	59	0	59
1	830932	830933	*	82	4	78	54	0	54
1	831870	831871	*	42	4	38	33	0	33
1	832606	832607	*	43	3	40	42	0	42
1	837906	837907	*	45	3	42	33	0	33
1	839190	839191	*	31	3	28	31	0	31
1	839192	839193	*	31	3	28	29	0	29
1	839194	839195	*	32	3	29	31	0	31
1	839279	839280	*	27	3	24	39	0	39
1	839597	839598	*	41	4	37	51	1	50
1	839698	839699	*	35	3	32	51	0	51
1	842030	842031	*	42	3	39	31	0	31
1	842110	842111	*	38	4	34	28	0	28
1	843125	843126	*	55	4	51	40	1	39
1	843536	843537	*	45	3	42	33	0	33
1	843708	843709	*	38	3	35	45	0	45
1	847108	847109	*	33	3	30	21	0	21
1	847122	847123	*	30	3	27	24	0	24
1	851728	851729	*	25	3	22	29	0	29
1	852232	852233	*	41	3	38	34	0	34
1	852247	852248	*	33	3	30	39	0	39
1	854419	854420	*	46	4	42	41	0	41
1	856495	856496	*	43	3	40	30	0	30
1	857067	857068	*	35	3	32	41	0	41
1	864463	864464	*	49	5	44	41	0	41
1	869092	869093	*	31	5	26	48	0	48
1	869660	869661	*	30	3	27	36	0	36
1	870632	870633	*	45	3	42	47	0	47
1	871792	871793	*	38	3	35	46	0	46
1	873051	873052	*	37	4	33	33	1	32
1	874357	874358	*	64	4	60	70	0	70
1	877114	877115	*	42	4	38	41	0	41
1	877914	877915	*	30	3	27	41	0	41
1	878001	878002	*	41	3	38	46	0	46
1	879190	879191	*	37	3	34	42	0	42
1	879192	879193	*	35	3	32	41	1	40
1	880304	880305	*	54	4	50	40	0	40
1	883082	883083	*	27	4	23	29	0	29
1	890043	890044	*	35	3	32	28	0	28
1	890256	890257	*	29	4	25	38	0	38
1	892040	892041	*	43	4	39	34	0	34
1	895566	895567	*	34	3	31	27	0	27
1	896925	896926	*	49	6	43	40	0	40
1	903911	903912	*	41	4	37	33	0	33
1	905564	905565	*	34	3	31	38	1	37
1	908886	908887	*	41	6	35	53	0	53
1	912090	912091	*	40	3	37	42	0	42
1	912927	912928	*	39	33	6	38	29	9
1	912971	912972	*	30	3	27	41	3	38
1	913018	913019	*	28	25	3	44	38	6
1	913058	913059	*	39	32	7	48	32	16
1	913067	913068	*	35	26	9	50	38	12
1	913119	913120	*	27	18	9	49	34	15
1	913210	913211	*	28	23	5	43	37	6
1	913215	913216	*	29	25	4	41	32	9
1	913217	913218	*	29	28	1	42	27	15
1	913275	913276	*	23	23	0	34	33	1
1	913307	913308	*	24	24	0	34	34	0
1	913331	913332	*	29	29	0	39	38	1
1	913525	913526	*	26	17	9	23	18	5
1	913615	913616	*	34	33	1	18	14	4
1	913701	913702	*	43	11	32	30	7	23
1	913837	913838	*	37	30	7	43	36	7
1	913912	913913	*	36	32	4	40	40	0
1	913994	913995	*	33	14	19	47	28	19
1	914002	914003	*	33	6	27	46	24	22
1	914024	914025	*	32	5	27	40	23	17
1	914031	914032	*	31	10	21	44	26	18
1	914122	914123	*	34	11	23	32	22	10
1	914152	914153	*	36	8	28	31	5	26
1	914421	914422	*	32	14	18	36	9	27
1	914460	914461	*	32	18	14	24	18	6
1	914551	914552	*	26	6	20	31	5	26
1	914733	914734	*	28	10	18	41	0	41
1	914759	914760	*	34	11	23	41	5	36
1	914961	914962	*	41	7	34	35	10	25
1	915021	915022	*	56	6	50	43	1	42
1	915061	915062	*	56	50	6	42	37	5
1	915144	915145	*	60	6	54	42	12	30
1	915216	915217	*	53	44	9	53	46	7
1	915331	915332	*	42	15	27	53	6	47
1	915342	915343	*	43	33	10	55	30	25
1	915405	915406	*	33	31	2	67	65	2
1	915426	915427	*	39	20	19	60	43	17
1	915480	915481	*	47	43	4	69	60	9
1	915492	915493	*	43	39	4	70	64	6
1	915494	915495	*	42	41	1	69	61	8
1	915498	915499	*	41	14	27	70	21	49
1	915535	915536	*	43	39	4	64	45	19
1	915614	915615	*	42	35	7	47	36	11
1	915648	915649	*	39	34	5	44	39	5
1	915690	915691	*	48	48	0	45	43	2
1	915697	915698	*	47	46	1	47	45	2
1	915735	915736	*	40	40	0	61	59	2
1	915755	915756	*	41	38	3	67	59	8
1	915875	915876	*	32	31	1	53	53	0
1	915927	915928	*	22	17	5	43	38	5
1	916018	916019	*	41	16	25	41	26	15
1	916070	916071	*	40	40	0	48	47	1
1	916109	916110	*	39	29	10	44	39	5
1	916127	916128	*	34	31	3	44	33	11
1	916137	916138	*	31	26	5	35	16	19
1	916153	916154	*	28	27	1	42	42	0
1	916383	916384	*	37	37	0	40	36	4
1	929592	929593	*	28	3	25	19	0	19
1	934326	934327	*	37	4	33	24	0	24
1	939148	939149	*	22	3	19	24	2	22
1	941076	941077	*	30	3	27	35	0	35
1	943119	943120	*	26	3	23	26	0	26
1	943191	943192	*	24	3	21	28	0	28
1	943782	943783	*	51	4	47	28	0	28
1	946243	946244	*	40	4	36	63	0	63
1	946583	946584	*	31	4	27	27	0	27
1	947956	947957	*	32	16	16	41	2	39
1	947988	947989	*	35	5	30	31	6	25
1	947995	947996	*	34	6	28	29	2	27
1	948010	948011	*	37	24	13	34	20	14
1	948101	948102	*	46	35	11	41	20	21
1	948136	948137	*	51	33	18	54	14	40
1	948198	948199	*	46	35	11	56	45	11
1	948219	948220	*	40	26	14	58	46	12
1	948236	948237	*	43	29	14	55	31	24
1	948321	948322	*	35	20	15	37	21	16
1	948325	948326	*	35	21	14	38	23	15
1	948362	948363	*	31	28	3	33	25	8
1	948396	948397	*	43	29	14	42	31	11
1	948432	948433	*	38	28	10	42	26	16
1	948455	948456	*	41	37	4	44	35	9
1	948471	948472	*	41	15	26	42	18	24
1	948548	948549	*	38	34	4	26	23	3
1	948564	948565	*	41	32	9	31	18	13
1	948596	948597	*	36	24	12	27	14	13
1	948627	948628	*	34	25	9	34	20	14
1	948703	948704	*	31	13	18	35	8	27
1	948711	948712	*	31	22	9	37	18	19
1	948740	948741	*	37	8	29	39	3	36
1	948747	948748	*	36	21	15	38	13	25
1	948781	948782	*	40	25	15	34	14	20
1	948837	948838	*	34	14	20	33	16	17
1	948884	948885	*	32	19	13	33	19	14
1	951235	951236	*	33	3	30	38	0	38
1	955816	955817	*	42	3	39	33	0	33
1	955950	955951	*	58	5	53	39	0	39
1	956205	956206	*	67	4	63	34	0	34
1	959933	959934	*	36	3	33	45	1	44
1	966191	966192	*	61	4	57	44	0	44
1	967590	967591	*	47	4	43	40	0	40
1	967979	967980	*	55	4	51	36	0	36
1	969283	969284	*	37	31	6	29	20	9
1	969329	969330	*	39	39	0	34	33	1
1	969504	969505	*	64	64	0	44	43	1
1	969524	969525	*	57	28	29	36	15	21
1	969530	969531	*	60	58	2	36	36	0
1	969573	969574	*	59	31	28	30	18	12
1	969591	969592	*	61	45	16	29	22	7
1	969618	969619	*	57	45	12	30	24	6
1	969650	969651	*	56	53	3	25	23	2
1	969706	969707	*	50	46	4	29	29	0
1	969716	969717	*	54	46	8	28	27	1
1	969720	969721	*	53	44	9	27	25	2
1	969775	969776	*	46	32	14	17	16	1
1	969791	969792	*	40	34	6	19	15	4
1	969796	969797	*	38	25	13	20	11	9
1	969903	969904	*	18	13	5	27	21	6
1	969937	969938	*	24	20	4	28	16	12
1	970030	970031	*	38	5	33	17	1	16
1	970248	970249	*	34	4	30	26	2	24
1	970355	970356	*	33	30	3	29	28	1
1	970408	970409	*	36	30	6	30	27	3
1	970420	970421	*	36	28	8	30	21	9
1	970429	970430	*	38	35	3	31	28	3
1	970491	970492	*	36	3	33	33	4	29
1	970523	970524	*	33	3	30	31	0	31
1	970642	970643	*	14	13	1	23	19	4
1	970698	970699	*	18	15	3	31	29	2
1	970760	970761	*	23	19	4	42	41	1
1	970786	970787	*	24	6	18	40	8	32
1	971136	971137	*	59	4	55	36	0	36
1	971248	971249	*	32	27	5	29	25	4
1	971330	971331	*	19	14	5	23	21	2
1	971370	971371	*	18	7	11	21	4	17
1	971618	971619	*	33	21	12	25	17	8
1	971640	971641	*	38	11	27	21	6	15
1	971664	971665	*	33	4	29	26	4	22
1	971901	971902	*	36	22	14	27	4	23
1	972055	972056	*	44	5	39	23	6	17
1	972126	972127	*	44	8	36	28	6	22
1	972268	972269	*	43	3	40	42	0	42
1	973115	973116	*	23	3	20	21	0	21
1	975324	975325	*	72	4	68	59	0	59
1	979665	979666	*	58	4	54	40	2	38
1	980301	980302	*	21	3	18	35	0	35
1	980870	980871	*	50	4	46	51	0	51
1	986435	986436	*	20	4	16	14	0	14
1	991239	991240	*	39	3	36	32	0	32
1	993669	993670	*	50	4	46	30	0	30
1	996942	996943	*	30	3	27	35	0	35
1	998028	998029	*	56	5	51	61	0	61
1	998609	998610	*	36	4	32	45	0	45
[truncated: 63,536 more rows]
