# Supplementary material for: Larval diapause slows adult epigenetic aging in an insect model, Nasonia vitripennis
Source: Proc Natl Acad Sci U S A. 2025 Jul 28;122(31):e2513020122. doi: 10.1073/pnas.2513020122 (PMC12337301; doi:10.1073/pnas.2513020122)
Supplement: Supplementary file 3 — Dataset S02 (XLSX) [file pnas.2513020122.sd02.xlsx]

## Sheet: S2_Age_DMPs
chr	pos	stat	pvals	fdrs
NC_045757.1	20717121	6.2567	3.93209e-10	5.42133e-05
NC_045761.1	18576551	5.77142	7.86058e-09	0.00036624
NC_045757.1	8185618	5.76911	7.96901e-09	0.00036624
NC_045758.1	24904506	5.2547	1.48269e-07	0.0051106
NC_045761.1	12698991	5.04124	4.62513e-07	0.0127537
NC_045758.1	31750318	4.94162	7.74766e-07	0.0167755
NC_045759.1	11758988	-4.92313	8.5171e-07	0.0167755
NC_045757.1	25499410	4.89041	1.00627e-06	0.0169504
NC_045759.1	2752157	-4.87169	1.10647e-06	0.0169504
NC_045757.1	10765426	4.69017	2.72975e-06	0.0376361
NC_045758.1	2609248	-4.64771	3.35648e-06	0.0420701
NC_045758.1	21236020	-4.60694	4.08646e-06	0.0452787
NC_045758.1	32393556	-4.59782	4.26929e-06	0.0452787
NC_045760.1	12574055	4.44185	8.91887e-06	0.0823547
NW_022279657.1	462734	4.44087	8.95978e-06	0.0823547
NC_045757.1	35095806	-4.42595	9.60201e-06	0.0827417
NC_045758.1	27798844	4.38117	1.18042e-05	0.0934834
NC_045758.1	14764283	-4.3739	1.22046e-05	0.0934834
NC_045757.1	1259025	4.30271	1.6872e-05	0.113019
NC_045758.1	10056332	-4.30087	1.70132e-05	0.113019
NW_022279614.1	2361168	4.26579	1.99194e-05	0.113019
NC_045758.1	10690092	4.26072	2.03768e-05	0.113019
NC_045759.1	10905313	-4.25453	2.09484e-05	0.113019
NC_045760.1	1701004	-4.24303	2.20519e-05	0.113019
NC_045757.1	8221224	4.24105	2.22478e-05	0.113019
NC_045760.1	27261053	4.23268	2.30918e-05	0.113019
NC_045757.1	2209561	4.23268	2.30919e-05	0.113019
NW_022279615.1	932213	-4.2214	2.42793e-05	0.113019
NC_045760.1	11579644	4.21074	2.54537e-05	0.113019
NC_045760.1	27040	-4.21043	2.54886e-05	0.113019
NC_045757.1	32648828	-4.20671	2.59117e-05	0.113019
NC_045757.1	33473701	4.20394	2.62313e-05	0.113019
NC_045761.1	15379550	4.18297	2.87724e-05	0.119936
NC_045759.1	2631118	-4.17537	2.975e-05	0.119936
NC_045757.1	23416600	4.16891	3.06059e-05	0.119936
NC_045759.1	20389614	4.16368	3.13163e-05	0.119936
NC_045758.1	6614407	-4.15462	3.25827e-05	0.121414
NC_045761.1	7448303	-4.14491	3.39942e-05	0.12334
NC_045760.1	29370915	4.12841	3.65276e-05	0.126785
NC_045757.1	9306561	-4.12583	3.69407e-05	0.126785
NC_045760.1	30788737	-4.11899	3.80535e-05	0.126785
NC_045761.1	9443997	4.11557	3.86221e-05	0.126785
NC_045760.1	25626267	4.10816	3.98821e-05	0.127877
NC_045758.1	3055817	4.09489	4.22367e-05	0.132349
NC_045761.1	13117914	4.07325	4.63616e-05	0.13558
NC_045760.1	6950668	4.06734	4.75522e-05	0.13558
NC_045760.1	4567618	-4.06371	4.82998e-05	0.13558
NC_045757.1	7994368	4.06369	4.83038e-05	0.13558
NC_045758.1	11079577	-4.06255	4.85395e-05	0.13558
NC_045758.1	20291932	-4.05371	5.04119e-05	0.13558
NC_045760.1	5374371	-4.04686	5.19089e-05	0.13558
NC_045758.1	32961820	4.0463	5.20341e-05	0.13558
NC_045757.1	15553679	-4.04592	5.2118e-05	0.13558
NC_045758.1	11081816	-4.03729	5.40729e-05	0.135865
NW_022279640.1	1527737	4.03674	5.41987e-05	0.135865
NC_045757.1	33769321	-4.03133	5.54622e-05	0.13655
NC_045761.1	23490782	4.02615	5.6697e-05	0.137141
NW_022279652.1	3460091	4.01519	5.93984e-05	0.139039
NC_045759.1	4814420	-4.01479	5.94986e-05	0.139039
NC_045757.1	4148782	-4.00914	6.09399e-05	0.140034
NW_022279646.1	275770	4.00375	6.23459e-05	0.140916
NC_045758.1	35263262	3.99879	6.36677e-05	0.141582
NC_045759.1	24076067	-3.98573	6.72721e-05	0.146869
NC_045759.1	4795719	3.98257	6.81753e-05	0.146869
NC_045758.1	30142348	-3.97511	7.03474e-05	0.147933
NW_022279617.1	1804492	-3.97095	7.15859e-05	0.147933
NW_022279591.1	321695	3.96759	7.26042e-05	0.147933
NC_045758.1	35088907	3.96642	7.29612e-05	0.147933
NC_045758.1	20671616	3.94562	7.95952e-05	0.159045
NC_045758.1	15584405	-3.91938	8.87755e-05	0.172691
NC_045759.1	2302688	-3.91595	9.00485e-05	0.172691
NC_045757.1	17501330	-3.91559	9.01821e-05	0.172691
NC_045757.1	7886581	3.91063	9.20557e-05	0.172954
NC_045760.1	14928892	3.90507	9.42e-05	0.172954
NC_045760.1	16112619	-3.90231	9.52784e-05	0.172954
NC_045757.1	32869741	3.90216	9.53373e-05	0.172954
NC_045759.1	7396479	3.89618	9.77203e-05	0.173545
NC_045758.1	13529531	3.8927	9.91343e-05	0.173545
NC_045760.1	5148756	-3.89196	9.94388e-05	0.173545
NC_045760.1	1224889	-3.887	0.000101492	0.174295
NC_045760.1	4583198	3.88484	0.000102397	0.174295
NC_045757.1	13722576	3.87517	0.000106552	0.178602
NC_045760.1	23001123	3.8705	0.000108611	0.178602
NC_045761.1	8310629	-3.87005	0.000108813	0.178602
NC_045757.1	8240556	-3.8575	0.000114552	0.18549
NW_022279630.1	335095	3.85506	0.000115701	0.18549
NC_045759.1	5570028	-3.847	0.000119575	0.189497
NW_022279601.1	1124393	3.83986	0.000123105	0.192875
NC_045759.1	19394530	-3.83672	0.00012469	0.193163
NC_045757.1	20677811	3.83208	0.000127064	0.194654
NW_022279617.1	1627335	3.819	0.000133994	0.198958
NC_045757.1	23970410	-3.81249	0.000137572	0.198958
NW_022279623.1	299958	3.81241	0.000137621	0.198958
NC_045757.1	4743489	-3.80695	0.000140694	0.198958
NC_045761.1	10990370	-3.80647	0.000140966	0.198958
NC_045758.1	23003512	3.80586	0.000141315	0.198958
NC_045757.1	9700130	-3.80512	0.000141734	0.198958
NC_045759.1	1694546	-3.8033	0.000142778	0.198958
NC_045759.1	19358813	-3.80316	0.000142861	0.198958
NC_045759.1	21032300	-3.79467	0.000147839	0.200371
NC_045758.1	34640268	-3.79344	0.000148574	0.200371
NC_045760.1	19067624	3.79332	0.000148645	0.200371
NC_045760.1	10391649	3.78828	0.000151694	0.200371
NC_045760.1	17602458	-3.78399	0.000154335	0.200371
NC_045758.1	35356640	3.78356	0.0001546	0.200371
NC_045760.1	2666142	3.78275	0.000155107	0.200371
NC_045759.1	13555839	3.77944	0.000157184	0.200371
NC_045759.1	1347435	-3.77792	0.000158144	0.200371
NC_045760.1	27045151	-3.7775	0.000158409	0.200371
NC_045761.1	19179572	-3.76908	0.000163852	0.205372
NC_045760.1	23836354	-3.75741	0.000171679	0.208259
NC_045758.1	10275311	3.75403	0.000174017	0.208259
NC_045757.1	34603173	3.75056	0.000176438	0.208259
NC_045760.1	5176713	3.74535	0.000180144	0.208259
NC_045757.1	8176115	-3.74306	0.000181793	0.208259
NC_045757.1	3072384	-3.74231	0.000182337	0.208259
NC_045760.1	18563164	-3.73929	0.000184544	0.208259
NW_022279640.1	1276116	-3.73833	0.000185249	0.208259
NC_045759.1	1701577	3.73801	0.000185481	0.208259
NC_045757.1	7940342	3.73788	0.000185582	0.208259
NW_022279652.1	2149839	-3.7354	0.000187414	0.208259
NC_045757.1	16921425	-3.73535	0.000187452	0.208259
NC_045761.1	6595317	3.73496	0.000187742	0.208259
NC_045759.1	9931617	-3.73159	0.000190275	0.208259
NC_045758.1	13469983	3.73116	0.0001906	0.208259
NC_045761.1	26371950	3.73094	0.000190763	0.208259
NC_045760.1	6950680	3.72779	0.000193168	0.208259
NC_045758.1	17594116	3.72756	0.000193344	0.208259
NC_045759.1	24125228	-3.72481	0.000195465	0.208911
NC_045760.1	16399695	-3.71467	0.000203472	0.215796
NC_045758.1	11893725	-3.71268	0.000205076	0.215837
NW_022279588.1	1653688	3.71035	0.000206969	0.216179
NC_045760.1	11873311	3.70684	0.00020986	0.21668
NC_045760.1	1675744	3.70596	0.000210591	0.21668
NC_045760.1	29464662	-3.70126	0.000214531	0.217822
NC_045760.1	3809170	3.69899	0.00021646	0.217822
NC_045757.1	2755609	3.69807	0.000217244	0.217822
NC_045758.1	13023111	-3.69716	0.000218021	0.217822
NC_045758.1	10692868	3.69142	0.000223003	0.221196
NC_045760.1	23002462	-3.68875	0.000225355	0.221536
NC_045761.1	11782330	-3.6874	0.000226559	0.221536
NC_045757.1	37405902	3.68204	0.000231373	0.223879
NC_045761.1	342135	3.6811	0.000232229	0.223879
NC_045758.1	34864026	-3.67935	0.000233826	0.223879
NC_045758.1	1707599	-3.67615	0.000236776	0.224535
NC_045757.1	6384576	-3.67348	0.000239268	0.224535
NC_045757.1	15930462	-3.67053	0.000242044	0.224535
NC_045761.1	8303428	-3.66914	0.000243369	0.224535
NC_045757.1	240475	3.66829	0.000244182	0.224535
NW_022279646.1	221377	3.66738	0.00024505	0.224535
NC_045759.1	10571678	3.66648	0.000245911	0.224535
NC_045758.1	16262654	3.65937	0.000252836	0.226044
NC_045759.1	17985298	3.65887	0.00025333	0.226044
NC_045757.1	37356058	-3.65603	0.000256147	0.226044
NC_045758.1	8644340	-3.65318	0.00025901	0.226044
NC_045759.1	9012695	3.6509	0.000261325	0.226044
NW_022279655.1	1405870	-3.65002	0.000262224	0.226044
NC_045759.1	24680237	-3.64884	0.000263423	0.226044
NC_045757.1	15554580	-3.6488	0.000263466	0.226044
NW_022279639.1	1646628	-3.64851	0.000263764	0.226044
NC_045761.1	11827084	-3.64832	0.000263959	0.226044
NC_045760.1	29497563	3.64374	0.000268709	0.227433
NW_022279623.1	429556	3.64272	0.000269777	0.227433
NW_022279601.1	1191811	3.642	0.00027053	0.227433
NC_045759.1	24612842	3.63456	0.000278461	0.230716
NC_045760.1	18970043	3.63418	0.000278861	0.230716
NC_045757.1	10959520	3.63274	0.000280431	0.230716
NC_045760.1	5144371	3.63136	0.000281931	0.230716
NC_045759.1	24313482	-3.62872	0.000284828	0.230716
NC_045761.1	11247568	-3.62837	0.000285213	0.230716
NC_045757.1	419398	-3.62753	0.000286149	0.230716
NC_045759.1	19337318	3.62497	0.000288995	0.231656
NC_045757.1	2185001	3.62343	0.000290719	0.231691
NW_022279610.1	2286145	3.62069	0.000293822	0.232628
NC_045758.1	32924204	3.61942	0.000295269	0.232628
NC_045758.1	30607087	3.61277	0.000302944	0.235364
NC_045759.1	13646202	3.61237	0.000303408	0.235364
NC_045757.1	10771190	3.61198	0.000303863	0.235364
NC_045758.1	27913978	-3.60851	0.000307961	0.236974
NC_045761.1	1307312	3.60732	0.000309379	0.236974
NC_045758.1	13635422	3.60217	0.000315567	0.237075
NC_045760.1	16377617	-3.602	0.00031578	0.237075
NW_022279623.1	2107726	3.60195	0.00031584	0.237075
NC_045758.1	13529900	3.6015	0.000316389	0.237075
NC_045761.1	17130467	3.59903	0.000319402	0.237618
NC_045757.1	15547229	3.59809	0.00032056	0.237618
NC_045759.1	1703188	3.59373	0.000325976	0.24034
NC_045757.1	10775707	3.58651	0.000335134	0.245778
NC_045759.1	23898247	-3.58209	0.000340855	0.247677
NC_045761.1	7222580	-3.5813	0.00034189	0.247677
NC_045761.1	15543987	-3.58037	0.000343113	0.247677
NC_045761.1	15634848	-3.57441	0.000351016	0.252062
NC_045761.1	19716956	-3.56876	0.000358673	0.256226
NW_022279604.1	361073	-3.56664	0.000361592	0.25698
NC_045760.1	16104023	-3.56376	0.000365577	0.25848
NC_045759.1	19403666	-3.5624	0.00036748	0.2585
NC_045757.1	2284296	3.56016	0.000370629	0.259391
NC_045758.1	32967904	3.55427	0.000379023	0.259487
NW_022279640.1	1274996	-3.55368	0.000379879	0.259487
NC_045758.1	1038735	-3.55354	0.000380087	0.259487
NC_045760.1	3176155	-3.55316	0.000380631	0.259487
NC_045757.1	14748471	3.5521	0.000382174	0.259487
NC_045761.1	24350426	-3.55182	0.000382572	0.259487
NC_045761.1	8303745	-3.55021	0.000384928	0.259487
NC_045760.1	16030422	-3.5496	0.000385822	0.259487
NW_022279616.1	1751469	3.54398	0.000394139	0.263794
NC_045758.1	33244298	3.53932	0.000401163	0.265933
NC_045757.1	30988632	3.53926	0.000401252	0.265933
NC_045757.1	19500004	3.53803	0.000403121	0.265933
NC_045757.1	8271702	3.53571	0.000406688	0.267008
NC_045758.1	34891178	-3.5338	0.000409636	0.267669
NC_045757.1	2238245	-3.53228	0.000412	0.267857
NC_045757.1	11194512	-3.52972	0.000416006	0.267857
NC_045757.1	25296372	-3.52963	0.000416136	0.267857
NW_022279601.1	693732	3.52812	0.000418525	0.267857
NC_045758.1	9657111	-3.52495	0.000423562	0.267857
NC_045759.1	24253601	3.52432	0.000424578	0.267857
NC_045758.1	30647585	3.52411	0.000424915	0.267857
NC_045758.1	16902646	-3.52327	0.000426261	0.267857
NC_045760.1	14492714	-3.52069	0.000430419	0.267857
NC_045760.1	308449	3.51992	0.000431676	0.267857
NC_045757.1	32685932	3.5194	0.000432518	0.267857
NC_045758.1	955720	3.51763	0.000435421	0.267857
NC_045759.1	15035920	-3.51472	0.000440224	0.267857
NC_045757.1	34876477	-3.51451	0.000440567	0.267857
NC_045757.1	30998422	3.51374	0.000441848	0.267857
NC_045761.1	8293527	-3.51238	0.000444113	0.267857
NC_045760.1	11750857	3.51233	0.000444195	0.267857
NC_045759.1	9136879	3.51191	0.000444893	0.267857
NC_045759.1	12628839	-3.50935	0.000449205	0.269277
NC_045757.1	37490026	3.50614	0.000454661	0.269881
NC_045758.1	962784	3.50601	0.000454872	0.269881
NC_045757.1	37489517	-3.50478	0.000456988	0.269881
NC_045757.1	15394413	-3.50416	0.000458043	0.269881
NC_045760.1	2221310	3.49982	0.000465571	0.270065
NC_045760.1	27302562	3.49883	0.000467304	0.270065
NC_045759.1	18154768	3.49782	0.000469077	0.270065
NC_045759.1	6866879	3.4974	0.00046981	0.270065
NC_045760.1	7833572	-3.49726	0.000470069	0.270065
NC_045757.1	34624019	3.49707	0.000470392	0.270065
NC_045761.1	26549	3.49613	0.000472066	0.270065
NC_045761.1	8543843	-3.49085	0.000481486	0.273213
NC_045758.1	23307369	3.49082	0.000481533	0.273213
NC_045757.1	379941	-3.48907	0.000484711	0.27389
NW_022279641.1	445241	3.48467	0.000492744	0.277292
NC_045759.1	17488293	3.48312	0.0004956	0.277766
NC_045758.1	12112794	3.47499	0.000510871	0.283798
NC_045758.1	5361737	3.47464	0.000511539	0.283798
NC_045759.1	1839150	3.4736	0.000513533	0.283798
NC_045761.1	23448159	3.47304	0.000514597	0.283798
NC_045757.1	16093546	-3.46954	0.000521345	0.286374
NC_045759.1	18163324	-3.46835	0.000523658	0.286503
NC_045760.1	26304249	3.46714	0.000526037	0.286667
NW_022279591.1	3377232	-3.46549	0.000529258	0.287287
NC_045761.1	10990069	3.4608	0.000538564	0.291192
NW_022279644.1	496300	3.45974	0.000540687	0.291198
NC_045757.1	10875172	-3.45737	0.000545469	0.29263
NC_045758.1	230755	3.45614	0.000547973	0.292834
NW_022279608.1	3400467	3.45358	0.000553203	0.294488
NC_045758.1	20361265	-3.4523	0.000555825	0.294627
NW_022279591.1	1698707	3.45047	0.000559608	0.294627
NC_045759.1	4157373	3.45034	0.000559876	0.294627
NC_045758.1	762994	-3.44879	0.000563112	0.295154
NW_022279652.1	2149952	3.44781	0.000565159	0.295154
NC_045760.1	16968798	3.43734	0.000587461	0.304192
NC_045757.1	25478526	-3.437	0.0005882	0.304192
NC_045757.1	36079547	3.43659	0.000589083	0.304192
NC_045758.1	34914988	3.43487	0.000592844	0.304992
NC_045760.1	18577375	3.43117	0.000600983	0.308029
NC_045757.1	969650	3.42847	0.000607005	0.309403
NC_045760.1	4703763	3.4273	0.000609617	0.309403
NC_045758.1	11281254	3.42625	0.000611969	0.309403
NC_045758.1	11202454	3.42596	0.000612638	0.309403
NC_045759.1	23066794	-3.42464	0.000615607	0.309767
NC_045760.1	27046148	3.42152	0.000622717	0.311269
NW_022279612.1	649967	3.42135	0.000623106	0.311269
NC_045760.1	210924	-3.41906	0.000628387	0.312558
NC_045759.1	24258862	3.41826	0.000630221	0.312558
NC_045759.1	492698	-3.41611	0.000635218	0.313722
NC_045760.1	5144413	3.41383	0.000640559	0.313722
NC_045760.1	22332017	-3.4129	0.000642755	0.313722
NC_045759.1	23817277	-3.41245	0.000643811	0.313722
NC_045758.1	2640582	-3.41023	0.000649087	0.313722
NC_045758.1	10989556	-3.41016	0.000649246	0.313722
NC_045757.1	427083	3.40929	0.000651333	0.313722
NW_022279623.1	2470112	3.40891	0.000652227	0.313722
NC_045758.1	1160886	-3.40812	0.000654122	0.313722
NC_045757.1	8221788	3.40758	0.00065541	0.313722
NC_045759.1	3935208	-3.40617	0.000658811	0.313722
NC_045758.1	2787384	3.40277	0.000667075	0.313722
NC_045757.1	23410460	3.40161	0.000669911	0.313722
NC_045760.1	27916873	-3.40136	0.000670519	0.313722
NC_045760.1	313336	3.40033	0.00067305	0.313722
NC_045760.1	20120237	3.399	0.00067633	0.313722
NC_045759.1	7440375	-3.39865	0.000677201	0.313722
NC_045760.1	27576383	3.39849	0.00067759	0.313722
NC_045761.1	27463640	3.39795	0.000678933	0.313722
NW_022279655.1	1688134	3.39709	0.000681071	0.313722
NC_045758.1	7097931	3.39605	0.000683667	0.313722
NW_022279601.1	693729	3.39594	0.000683923	0.313722
NC_045758.1	26550786	3.3947	0.000687041	0.313722
NC_045759.1	19532542	3.39387	0.000689129	0.313722
NC_045758.1	17594111	3.39027	0.000698239	0.313722
NC_045761.1	16312216	3.39011	0.000698652	0.313722
NC_045761.1	11749812	3.39007	0.000698744	0.313722
NC_045761.1	22846444	-3.38958	0.000699991	0.313722
NC_045757.1	22803925	3.38921	0.000700937	0.313722
NC_045761.1	19708336	3.38733	0.000705772	0.313722
NC_045758.1	9849136	-3.38691	0.000706845	0.313722
NW_022280030.1	342533	-3.38662	0.000707604	0.313722
NC_045761.1	27114568	3.3866	0.000707657	0.313722
NC_045760.1	24805359	3.38425	0.000713729	0.315399
NC_045758.1	35092233	3.38053	0.000723464	0.316875
NC_045760.1	9608817	3.38032	0.000724022	0.316875
NC_045760.1	407958	-3.37972	0.000725605	0.316875
NC_045758.1	3306073	-3.3785	0.000728833	0.316875
NC_045761.1	24683489	-3.37748	0.000731522	0.316875
NW_022279614.1	2237075	-3.37665	0.000733754	0.316875
NC_045757.1	37759869	3.37661	0.000733859	0.316875
NC_045757.1	8189804	3.37517	0.000737706	0.316875
NC_045761.1	11794016	-3.37515	0.000737753	0.316875
NC_045758.1	11919197	-3.37337	0.000742529	0.316918
NC_045761.1	24149928	-3.37248	0.000744937	0.316918
NC_045757.1	30333848	-3.37118	0.000748456	0.316918
NC_045757.1	19526008	3.37116	0.000748536	0.316918
NC_045757.1	37545806	3.37086	0.000749345	0.316918
NC_045757.1	16231791	3.36752	0.000758488	0.319205
NC_045759.1	19473218	3.36672	0.000760687	0.319205
NC_045759.1	4938404	-3.36604	0.000762547	0.319205
NC_045757.1	32703839	3.36521	0.000764854	0.319205
NC_045760.1	14875287	-3.36467	0.000766362	0.319205
NC_045758.1	31788631	3.36294	0.000771183	0.319205
NC_045760.1	5205355	3.36207	0.000773592	0.319205
NC_045759.1	16723218	-3.36088	0.000776947	0.319205
NC_045757.1	34028937	3.3608	0.000777184	0.319205
NC_045760.1	1612582	3.36017	0.000778943	0.319205
NC_045761.1	22899791	3.35972	0.00078022	0.319205
NC_045757.1	32044997	-3.35844	0.000783847	0.31974
NC_045761.1	20328685	-3.35568	0.00079171	0.320493
NC_045757.1	10701070	-3.35397	0.00079662	0.320493
NC_045757.1	33062534	3.35396	0.000796653	0.320493
NC_045757.1	16234876	3.35367	0.000797466	0.320493
NC_045760.1	16378956	3.35286	0.000799826	0.320493
NC_045758.1	14301655	3.35225	0.000801564	0.320493
NC_045760.1	27860866	-3.35144	0.000803932	0.320493
NW_022279641.1	553461	-3.35071	0.000806045	0.320493
NW_022279641.1	268491	-3.35052	0.000806613	0.320493
NC_045759.1	21926577	3.34838	0.000812846	0.322041
NC_045760.1	5149071	-3.34682	0.000817428	0.322099
NC_045757.1	23404764	-3.34603	0.000819771	0.322099
NC_045758.1	20776848	3.34559	0.000821075	0.322099
NC_045757.1	14952583	3.34517	0.000822336	0.322099
NC_045759.1	13341063	-3.34347	0.000827375	0.322759
NW_022279623.1	2470099	3.34248	0.000830328	0.322759
NC_045757.1	34408898	-3.34224	0.000831046	0.322759
NC_045759.1	4945297	3.34079	0.000835399	0.323539
NC_045759.1	7084897	3.33991	0.000838049	0.323656
NC_045761.1	459191	3.33816	0.000843357	0.324796
NC_045760.1	30792240	3.33681	0.000847473	0.324889
NC_045759.1	2662781	-3.3363	0.000849019	0.324889
NC_045757.1	24182068	3.33576	0.000850669	0.324889
NC_045757.1	24162656	-3.33423	0.000855364	0.32578
NC_045759.1	20210595	3.33053	0.000866805	0.329228
NC_045760.1	2015073	3.32769	0.000875702	0.331607
NC_045757.1	8886336	-3.327	0.000877877	0.331607
NC_045760.1	10375187	-3.32536	0.000883037	0.332644
NC_045757.1	3476683	3.31902	0.000903337	0.338576
NC_045758.1	20790023	-3.31875	0.0009042	0.338576
NC_045760.1	27276023	-3.31815	0.00090615	0.338576
NC_045760.1	26304238	3.31296	0.000923148	0.343696
NC_045757.1	21817205	3.31245	0.000924838	0.343696
NC_045761.1	314740	3.31078	0.000930379	0.344826
NC_045759.1	8950430	-3.30818	0.000939046	0.347105
NW_022279638.1	3356986	3.30547	0.000948183	0.34919
NC_045757.1	8221037	3.305	0.000949753	0.34919
NC_045757.1	30333419	3.30423	0.000952369	0.34922
NC_045758.1	13326530	3.30299	0.000956584	0.349836
NC_045757.1	4349628	-3.30211	0.000959591	0.350007
NC_045760.1	22438637	-3.29989	0.000967225	0.351861
NC_045760.1	2681566	-3.29743	0.000975748	0.354027
NC_045757.1	17323385	3.29647	0.000979072	0.354301
NC_045759.1	14432516	-3.29448	0.000986042	0.355889
NC_045760.1	19158472	3.29052	0.00100002	0.35927
NC_045759.1	897349	3.29035	0.00100062	0.35927
NW_022280027.1	135034	3.28913	0.00100496	0.359891
NC_045758.1	14556587	-3.28782	0.00100965	0.360596
NC_045761.1	8654951	-3.28712	0.00101216	0.360596
NC_045757.1	20736614	-3.28584	0.00101678	0.36099
NC_045759.1	4831326	-3.28498	0.00101989	0.36099
NC_045761.1	16674735	3.28464	0.00102112	0.36099
NC_045757.1	21823229	3.28309	0.00102676	0.362055
NC_045761.1	2516837	3.28169	0.00103186	0.362924
NW_022279638.1	4429663	-3.27837	0.00104407	0.366284
NC_045761.1	9460548	3.27652	0.00105095	0.367763
NW_022279623.1	901337	3.27563	0.00105425	0.367984
NC_045759.1	13642383	-3.27278	0.00106494	0.368279
NC_045758.1	30730075	3.27273	0.00106516	0.368279
NW_022279617.1	1582859	3.27258	0.0010657	0.368279
NC_045757.1	32664939	-3.27252	0.00106592	0.368279
NC_045761.1	18358457	-3.27185	0.00106845	0.368279
NC_045761.1	10213277	-3.26917	0.00107865	0.369814
NW_022279781.1	230529	3.26915	0.0010787	0.369814
NC_045758.1	20767651	-3.26856	0.00108095	0.369814
NC_045761.1	8548508	3.26743	0.00108528	0.370376
NC_045758.1	28184706	-3.26669	0.00108812	0.37043
NC_045761.1	6840487	-3.26418	0.00109783	0.372676
NW_022279635.1	359845	3.26358	0.00110013	0.372676
NC_045759.1	3939682	-3.26183	0.00110694	0.374064
NC_045761.1	11239567	3.26113	0.0011097	0.374081
NW_022279607.1	80353	-3.25873	0.00111911	0.376212
NC_045758.1	6601895	-3.25813	0.00112148	0.376212
NC_045757.1	33736056	3.25736	0.00112453	0.37632
NC_045761.1	20985144	3.25468	0.00113522	0.378975
NC_045758.1	21636452	-3.25302	0.00114185	0.38027
NW_022279623.1	352349	3.25122	0.00114911	0.380482
NC_045760.1	32966596	3.25088	0.00115048	0.380482
NC_045760.1	26738267	-3.25037	0.00115254	0.380482
NW_022279646.1	1763471	-3.25013	0.00115353	0.380482
NW_022279613.1	521724	-3.24829	0.00116101	0.380816
NC_045758.1	19822676	-3.24478	0.00117542	0.380816
NC_045758.1	27440747	3.24467	0.00117589	0.380816
NC_045759.1	7966907	-3.24421	0.00117778	0.380816
NC_045757.1	24926820	3.24411	0.00117819	0.380816
NC_045760.1	1684892	3.24393	0.00117894	0.380816
NC_045760.1	10862621	-3.24372	0.0011798	0.380816
NC_045758.1	14278717	3.24194	0.00118721	0.380816
NC_045758.1	2607408	-3.24081	0.00119192	0.380816
NC_045761.1	26901930	3.24067	0.00119249	0.380816
NC_045758.1	30098354	3.2402	0.00119446	0.380816
NC_045761.1	12101170	3.23949	0.00119743	0.380816
NC_045759.1	24497369	-3.23869	0.00120079	0.380816
NC_045760.1	18746743	3.23826	0.00120259	0.380816
NC_045758.1	27426110	-3.23824	0.00120271	0.380816
NC_045757.1	3964199	-3.23804	0.00120356	0.380816
NC_045757.1	16273773	3.23793	0.00120401	0.380816
NC_045759.1	4650843	3.23787	0.00120426	0.380816
NC_045757.1	9523228	-3.23565	0.00121368	0.382917
NW_022279589.1	2758513	-3.23347	0.00122295	0.384962
NC_045760.1	5206158	3.23227	0.00122812	0.385391
NW_022279638.1	3609856	-3.23185	0.00122991	0.385391
NC_045761.1	26335279	-3.22915	0.00124157	0.385817
NC_045757.1	3158722	-3.22913	0.00124168	0.385817
NC_045761.1	4032951	3.22772	0.00124782	0.385817
NC_045759.1	24042167	3.22715	0.00125032	0.385817
NC_045757.1	22360805	3.22598	0.00125541	0.385817
NW_022280030.1	341653	3.22461	0.00126144	0.385817
NC_045759.1	7978691	-3.22449	0.00126196	0.385817
NC_045757.1	26618026	3.22423	0.0012631	0.385817
NW_022279641.1	293176	-3.22396	0.00126433	0.385817
NC_045757.1	28165023	-3.22389	0.00126464	0.385817
NW_022279623.1	3610006	-3.22383	0.00126486	0.385817
NC_045757.1	5213707	3.22326	0.0012674	0.385817
NC_045760.1	23436362	-3.22268	0.00126999	0.385817
NC_045760.1	30524115	3.22257	0.00127044	0.385817
NW_022279601.1	647351	3.22058	0.0012793	0.387655
NC_045760.1	20457627	-3.21905	0.00128618	0.388372
NC_045760.1	6947638	3.21852	0.00128855	0.388372
NC_045758.1	1815558	3.21772	0.00129212	0.388372
NW_022279639.1	1628476	-3.21754	0.00129294	0.388372
NW_022279640.1	432408	3.21623	0.00129889	0.388508
NC_045759.1	107369	-3.21619	0.00129903	0.388508
NC_045757.1	9311706	3.21403	0.00130888	0.389457
NC_045760.1	15096205	-3.21356	0.00131099	0.389457
NC_045758.1	25756154	3.21295	0.00131379	0.389457
NW_022279790.1	78673	-3.21276	0.00131465	0.389457
NC_045759.1	24552228	-3.2122	0.00131725	0.389457
NC_045757.1	12799058	-3.2113	0.00132134	0.389457
NC_045759.1	23885801	3.21024	0.00132625	0.389457
NC_045760.1	14657869	-3.20989	0.00132785	0.389457
NC_045758.1	22459154	-3.20872	0.00133329	0.389457
NW_022279614.1	1317924	-3.2086	0.00133383	0.389457
NC_045757.1	16334725	3.20812	0.00133606	0.389457
NC_045757.1	67894	3.20811	0.0013361	0.389457
NC_045761.1	22035276	3.20507	0.00135029	0.392467
NC_045757.1	37477291	3.20468	0.00135212	0.392467
NC_045757.1	8944034	-3.20391	0.00135577	0.3927
NC_045759.1	7953631	3.20325	0.00135885	0.392768
NC_045758.1	30141948	3.19685	0.00138936	0.399855
NC_045759.1	23708730	3.19651	0.00139099	0.399855
NC_045757.1	16331703	3.19604	0.00139329	0.399855
NC_045758.1	14495403	-3.19545	0.00139615	0.399855
NC_045759.1	10573469	3.19416	0.00140238	0.399855
NC_045760.1	13702426	3.19389	0.00140371	0.399855
NC_045761.1	27000533	3.19313	0.00140739	0.399855
NW_022279640.1	1527706	3.19238	0.00141106	0.399855
NC_045761.1	7194168	3.19234	0.00141123	0.399855
NC_045761.1	21547808	-3.19211	0.00141237	0.399855
NC_045760.1	8219157	3.1904	0.00142074	0.400165
NW_022279601.1	610807	3.19022	0.00142163	0.400165
NC_045761.1	7175860	-3.19011	0.00142218	0.400165
NC_045759.1	11677337	3.18924	0.00142647	0.400555
NC_045757.1	15115009	-3.18712	0.00143697	0.401938
NC_045759.1	11650138	-3.18707	0.00143722	0.401938
NC_045757.1	32362398	3.18543	0.00144541	0.402909
NC_045758.1	14354192	-3.18504	0.00144734	0.402909
NC_045760.1	19904216	3.18462	0.00144946	0.402909
NC_045760.1	16112628	-3.18321	0.00145653	0.404059
NC_045759.1	21681652	3.18072	0.00146908	0.406448
NC_045759.1	7984936	3.17966	0.00147446	0.406448
NC_045758.1	11095804	-3.17903	0.00147767	0.406448
NC_045757.1	12523579	3.17801	0.00148289	0.406448
NC_045760.1	18544792	3.17742	0.00148592	0.406448
NW_022279610.1	1923489	3.17721	0.001487	0.406448
NW_022279643.1	2184478	3.17696	0.00148829	0.406448
NC_045757.1	21497763	-3.17634	0.00149148	0.406448
NW_022279617.1	1677086	3.1761	0.00149268	0.406448
NC_045758.1	8872355	3.17527	0.00149696	0.406448
NC_045757.1	136390	3.17515	0.00149757	0.406448
NW_022279617.1	1851871	3.17266	0.0015105	0.407754
NC_045758.1	35267827	3.172	0.00151392	0.407754
NC_045760.1	26737838	3.17173	0.00151536	0.407754
NC_045759.1	106594	3.17139	0.00151713	0.407754
NW_022279593.1	1133027	3.17001	0.00152434	0.407754
NC_045760.1	27053970	-3.16998	0.0015245	0.407754
NC_045759.1	24118725	-3.16994	0.0015247	0.407754
NC_045758.1	12157818	3.1693	0.00152809	0.407754
NC_045757.1	3541914	-3.16833	0.00153319	0.407754
NC_045760.1	13422123	3.16806	0.00153461	0.407754
NC_045757.1	23938167	3.16794	0.00153523	0.407754
NC_045760.1	13424827	-3.16744	0.00153787	0.407754
NC_045761.1	17724858	3.16604	0.00154527	0.40893
NW_022279613.1	471119	3.16511	0.00155023	0.409215
NW_022279646.1	1413015	3.16473	0.00155228	0.409215
NC_045760.1	16391523	3.16369	0.00155785	0.409898
NC_045757.1	22813111	-3.15997	0.00157785	0.410849
NW_022279641.1	526774	3.1589	0.00158365	0.410849
NW_022280027.1	30522	3.15887	0.0015838	0.410849
NC_045760.1	27575963	3.15868	0.00158488	0.410849
NC_045757.1	1746578	3.15857	0.00158548	0.410849
NC_045757.1	7539769	-3.15759	0.00159077	0.410849
NW_022279602.1	14610	3.15741	0.0015918	0.410849
NC_045761.1	6223266	3.15682	0.00159502	0.410849
NC_045760.1	16121459	-3.15509	0.00160447	0.410849
NC_045760.1	31328200	-3.15504	0.00160478	0.410849
NW_022279624.1	3080250	3.15489	0.00160561	0.410849
NC_045760.1	29816033	-3.15481	0.00160602	0.410849
NC_045757.1	33472162	3.1548	0.00160607	0.410849
NC_045759.1	2744768	3.15461	0.00160711	0.410849
NW_022279643.1	2189027	-3.1545	0.00160776	0.410849
NC_045758.1	13596284	3.1539	0.00161105	0.410849
NC_045758.1	14507964	-3.15371	0.00161212	0.410849
NC_045757.1	30216546	-3.153	0.00161601	0.41108
NC_045760.1	2013745	-3.15209	0.00162106	0.411607
NC_045759.1	24230864	3.15063	0.00162918	0.412908
NC_045758.1	15867820	3.14793	0.0016443	0.415781
NC_045758.1	24921924	-3.14725	0.00164815	0.415781
NC_045758.1	17823536	3.14688	0.00165024	0.415781
NC_045760.1	18539865	-3.14613	0.00165446	0.415781
NC_045760.1	32536535	-3.14593	0.0016556	0.415781
NW_022279646.1	1748829	-3.14539	0.00165866	0.415792
NC_045761.1	18249643	3.143	0.00167224	0.417577
NC_045757.1	10663932	3.14272	0.00167387	0.417577
NW_022280027.1	29673	3.14254	0.00167486	0.417577
NC_045757.1	675866	3.14099	0.00168377	0.417637
NC_045760.1	29438497	3.14083	0.00168471	0.417637
NC_045757.1	6482560	3.14042	0.00168707	0.417637
NW_022279617.1	1758076	3.13895	0.00169555	0.417637
NC_045760.1	5666503	-3.138	0.00170107	0.417637
NW_022279623.1	1038388	-3.13789	0.00170167	0.417637
NC_045761.1	22836404	3.1374	0.00170454	0.417637
NC_045758.1	19802974	-3.13721	0.00170566	0.417637
NC_045760.1	7935417	3.13716	0.00170593	0.417637
NC_045761.1	34258	-3.13656	0.00170943	0.417637
NC_045757.1	6001742	3.13542	0.0017161	0.417637
NW_022279645.1	59538	3.13527	0.00171699	0.417637
NW_022279601.1	374434	3.13468	0.00172041	0.417637
NC_045759.1	9116603	3.13447	0.00172166	0.417637
NC_045757.1	25492171	3.13384	0.00172537	0.417637
NC_045758.1	12238834	3.13352	0.00172722	0.417637
NC_045760.1	2671018	3.13308	0.00172981	0.417637
NC_045757.1	12809407	3.13239	0.00173392	0.417637
NC_045761.1	9424926	3.13203	0.00173605	0.417637
NC_045758.1	14279566	3.13188	0.00173693	0.417637
NW_022279626.1	1096856	-3.13117	0.00174111	0.417637
NC_045757.1	3442281	-3.13079	0.00174337	0.417637
NW_022279652.1	3366642	3.13006	0.00174771	0.417637
NC_045757.1	24181949	-3.13004	0.0017478	0.417637
NW_022279639.1	410330	-3.1291	0.00175341	0.418253
NC_045759.1	23822901	-3.12723	0.00176459	0.418619
NC_045757.1	20542730	3.12702	0.0017659	0.418619
NC_045757.1	7537275	-3.12697	0.0017662	0.418619
NC_045761.1	6840499	-3.12682	0.00176709	0.418619
NW_022279639.1	2314321	3.12369	0.00178599	0.42237
NC_045761.1	18376560	3.12251	0.00179314	0.423335
NC_045761.1	8078643	-3.12185	0.00179716	0.423559
NC_045757.1	2207705	3.11949	0.00181165	0.42599
NC_045760.1	16111869	3.11916	0.00181366	0.42599
NW_022279623.1	2977121	3.1157	0.00183511	0.427705
NC_045757.1	24181046	3.11511	0.00183874	0.427705
NC_045758.1	17573545	3.11506	0.00183908	0.427705
NC_045758.1	6772134	-3.11465	0.00184163	0.427705
NC_045760.1	13444632	3.11454	0.00184235	0.427705
NW_022279628.1	669712	-3.11408	0.00184521	0.427705
NC_045760.1	10504328	-3.11369	0.00184767	0.427705
NC_045759.1	10486554	-3.11293	0.00185238	0.427705
NC_045757.1	15543848	3.11237	0.00185594	0.427705
NC_045758.1	27708829	-3.1121	0.00185764	0.427705
NC_045760.1	27575909	-3.11207	0.00185779	0.427705
NC_045761.1	8982028	3.11201	0.00185818	0.427705
NC_045761.1	2927939	-3.11093	0.00186502	0.427848
NC_045760.1	10511522	3.11049	0.00186778	0.427848
NC_045757.1	2323248	-3.11044	0.00186812	0.427848
NC_045760.1	1268682	3.10816	0.00188254	0.428007
NC_045757.1	16180642	3.10781	0.00188479	0.428007
NC_045760.1	1681978	3.10776	0.00188514	0.428007
NC_045757.1	13767801	3.10752	0.00188662	0.428007
NC_045759.1	9934474	-3.10747	0.00188695	0.428007
NC_045761.1	9385009	3.1074	0.00188744	0.428007
NC_045757.1	5545663	-3.10689	0.00189067	0.428037
NC_045761.1	19349347	-3.1062	0.00189507	0.42833
NW_022279601.1	610798	3.1044	0.00190666	0.430044
NC_045760.1	31037444	3.10405	0.00190889	0.430044
NC_045761.1	23148007	3.10331	0.00191371	0.430199
NW_022279623.1	2108352	3.10298	0.00191582	0.430199
NC_045757.1	37774504	3.09875	0.00194336	0.432543
NW_022279623.1	4321891	3.09853	0.00194483	0.432543
NC_045760.1	16141876	3.09828	0.0019465	0.432543
NC_045757.1	4304555	-3.09776	0.00194989	0.432543
NC_045760.1	18572468	3.09751	0.00195157	0.432543
NC_045761.1	24849646	3.09721	0.00195348	0.432543
NC_045758.1	12245371	3.0966	0.00195753	0.432543
NC_045757.1	10667442	3.09647	0.0019584	0.432543
NC_045758.1	30949909	-3.09603	0.00196131	0.432543
NC_045758.1	16852602	3.09559	0.0019642	0.432543
NC_045760.1	154216	3.09526	0.00196643	0.432543
NW_022279623.1	352696	-3.09525	0.00196644	0.432543
NW_022279646.1	1312467	3.09516	0.00196704	0.432543
NC_045758.1	14096456	3.09384	0.00197585	0.433259
NC_045761.1	25151976	-3.09344	0.00197851	0.433259
NC_045759.1	11735182	-3.09288	0.00198227	0.433259
NC_045759.1	20211574	3.09279	0.00198287	0.433259
NW_022279653.1	883679	-3.09193	0.00198857	0.433816
NC_045760.1	10913640	3.09137	0.00199238	0.433961
NC_045757.1	20722515	3.08877	0.00200989	0.436465
NC_045760.1	20083426	3.08847	0.0020119	0.436465
NC_045758.1	27924800	3.0882	0.00201376	0.436465
NC_045761.1	5457824	-3.08779	0.00201654	0.436465
NC_045759.1	8127276	3.08708	0.00202131	0.436813
NC_045758.1	25568741	-3.08633	0.00202642	0.436917
NC_045761.1	1390723	3.08608	0.00202814	0.436917
NC_045757.1	32232939	-3.08517	0.00203433	0.437568
NC_045760.1	25022166	-3.08348	0.00204595	0.439382
NC_045760.1	995350	-3.08273	0.0020511	0.439803
NC_045757.1	25489087	-3.0815	0.00205963	0.439811
NC_045760.1	10456096	-3.08104	0.0020628	0.439811
NC_045759.1	14655566	-3.08035	0.00206756	0.439811
NC_045757.1	32513272	3.07995	0.00207033	0.439811
NC_045761.1	22888777	3.07989	0.0020708	0.439811
NC_045761.1	8550164	-3.07949	0.00207356	0.439811
NC_045757.1	34130618	-3.07922	0.0020754	0.439811
NC_045757.1	21497945	-3.07835	0.00208154	0.439811
NC_045760.1	27916894	-3.07752	0.0020873	0.439811
NC_045760.1	18250682	3.07749	0.00208751	0.439811
NC_045760.1	32639437	-3.07739	0.00208819	0.439811
NC_045761.1	3927245	-3.0771	0.00209023	0.439811
NC_045761.1	6977592	3.07582	0.00209922	0.439811
NC_045758.1	1529837	-3.07564	0.00210052	0.439811
NC_045757.1	2993247	-3.0755	0.00210149	0.439811
NC_045759.1	14658549	3.07526	0.00210318	0.439811
NC_045760.1	30070959	3.07321	0.00211771	0.439811
NC_045759.1	19980898	-3.07309	0.00211851	0.439811
NC_045758.1	10057741	-3.07272	0.00212117	0.439811
NC_045760.1	14660541	3.07248	0.00212288	0.439811
NC_045758.1	13706253	3.07241	0.00212341	0.439811
NC_045758.1	14301364	3.07224	0.00212457	0.439811
NC_045761.1	840159	-3.0721	0.00212562	0.439811
NC_045758.1	7898873	3.0718	0.00212769	0.439811
NC_045760.1	2663425	3.07085	0.0021345	0.440195
NC_045760.1	30611731	-3.07065	0.00213594	0.440195
NC_045759.1	19347851	3.0689	0.00214846	0.442114
NC_045757.1	32220298	3.06806	0.0021545	0.442283
NC_045758.1	21624388	3.06789	0.00215575	0.442283
NC_045758.1	23411452	-3.06745	0.0021589	0.442283
NC_045758.1	21615715	-3.06657	0.00216533	0.442417
NC_045760.1	22793646	-3.06648	0.00216598	0.442417
NC_045761.1	15666955	3.06522	0.00217512	0.443627
NC_045760.1	11870446	-3.06239	0.00219575	0.445991
NC_045757.1	23265440	3.06194	0.00219909	0.445991
NC_045758.1	987679	-3.06185	0.00219972	0.445991
NC_045757.1	32685113	-3.06166	0.00220116	0.445991
NW_022279601.1	1169585	-3.06122	0.00220436	0.445991
NC_045760.1	1142001	-3.05917	0.00221948	0.445991
NC_045757.1	3189968	-3.05824	0.00222644	0.445991
NC_045761.1	3975467	3.05796	0.00222846	0.445991
NC_045759.1	22309827	3.05783	0.00222945	0.445991
NC_045759.1	10039673	3.05774	0.00223013	0.445991
NC_045758.1	30097733	3.05758	0.00223134	0.445991
NC_045760.1	17440677	3.05732	0.00223324	0.445991
NC_045761.1	5242144	3.05695	0.00223598	0.445991
NC_045761.1	19232373	3.05642	0.00223995	0.445991
NC_045760.1	28133370	3.05598	0.0022433	0.445991
NC_045757.1	19459364	3.05585	0.00224424	0.445991
NC_045758.1	20941077	-3.05566	0.00224567	0.445991
NC_045760.1	22312	3.05536	0.00224788	0.445991
NW_022279623.1	906946	-3.05532	0.00224817	0.445991
NC_045757.1	380550	3.05405	0.00225774	0.447247
NC_045760.1	2221314	3.05316	0.00226445	0.447932
NW_022279590.1	2120868	-3.05079	0.00228238	0.450755
NC_045758.1	13227423	3.05012	0.0022875	0.450755
NC_045759.1	13642428	3.04905	0.00229569	0.450755
NC_045760.1	20444362	-3.0488	0.0022976	0.450755
NW_022279646.1	310675	-3.04871	0.00229823	0.450755
NC_045757.1	30997469	-3.0487	0.00229834	0.450755
NC_045761.1	8545629	3.04727	0.00230928	0.451463
NC_045761.1	11662736	3.04725	0.00230949	0.451463
NW_022279623.1	331950	3.04695	0.00231177	0.451463
NC_045759.1	2308103	3.04622	0.00231739	0.451921
NW_022279641.1	363621	-3.04565	0.0023218	0.45214
NW_022279623.1	4169446	3.04386	0.00233562	0.452978
NW_022279588.1	4582798	-3.04384	0.00233579	0.452978
NC_045757.1	15555292	-3.04382	0.00233595	0.452978
NC_045757.1	3547466	3.04294	0.00234282	0.453065
NC_045761.1	15663827	3.04292	0.00234298	0.453065
NC_045761.1	11590171	3.04165	0.00235282	0.453159
NC_045761.1	9409832	-3.04139	0.00235486	0.453159
NW_022279623.1	2553167	3.0413	0.0023556	0.453159
NC_045760.1	4583181	3.04093	0.00235851	0.453159
NW_022279616.1	1214126	-3.04075	0.00235989	0.453159
NC_045759.1	17721941	3.0394	0.00237047	0.453544
NC_045760.1	26866035	-3.03878	0.00237541	0.453544
NC_045760.1	31157486	-3.03852	0.00237745	0.453544
NW_022279588.1	3596383	3.03846	0.00237788	0.453544
NC_045758.1	6866868	3.03787	0.00238257	0.453544
NC_045760.1	10922150	-3.03767	0.00238412	0.453544
NC_045761.1	2337245	3.03747	0.00238575	0.453544
NC_045759.1	4651544	3.03716	0.00238822	0.453544
NC_045761.1	24446880	3.03597	0.0023976	0.454266
NW_022279638.1	147332	-3.03585	0.00239861	0.454266
NC_045761.1	1424221	3.03452	0.00240918	0.455336
NC_045761.1	137379	-3.03431	0.00241086	0.455336
NW_022279641.1	194848	-3.0319	0.00243016	0.457742
NC_045757.1	24835674	-3.03189	0.00243024	0.457742
NC_045760.1	3872796	3.03131	0.00243495	0.458003
NC_045760.1	10576340	3.03008	0.00244486	0.45924
NC_045759.1	10721516	3.0292	0.00245199	0.459437
NC_045760.1	2231716	-3.02913	0.00245257	0.459437
NC_045757.1	25490133	3.02836	0.00245883	0.45949
NC_045761.1	4884529	3.02814	0.00246064	0.45949
NC_045757.1	16310246	3.02787	0.00246285	0.45949
NC_045759.1	24596130	3.02632	0.00247548	0.461222
NC_045761.1	273786	3.02504	0.00248598	0.462553
NC_045759.1	19358816	-3.02304	0.00250251	0.465001
NW_022279653.1	1352496	3.02248	0.00250714	0.465234
NC_045758.1	22954780	-3.02171	0.00251352	0.465761
NC_045760.1	18799366	3.02061	0.00252269	0.465761
NC_045759.1	3906234	-3.0206	0.00252272	0.465761
NC_045757.1	2189135	3.02018	0.00252629	0.465761
NC_045759.1	4156022	3.02011	0.00252686	0.465761
NC_045761.1	3018135	-3.01863	0.00253923	0.467283
NC_045758.1	179527	3.01831	0.0025419	0.467283
NC_045757.1	8189817	3.01748	0.00254887	0.467439
NW_022279608.1	174774	-3.01642	0.0025578	0.467439
NC_045757.1	16297035	-3.01599	0.00256145	0.467439
NC_045757.1	35675244	3.01569	0.00256397	0.467439
NW_022279588.1	1723225	3.01484	0.00257116	0.467439
NC_045760.1	32978809	-3.01466	0.00257271	0.467439
NC_045757.1	32505594	-3.01415	0.00257699	0.467439
NC_045760.1	18252196	3.01386	0.00257947	0.467439
NC_045759.1	350442	-3.01351	0.00258245	0.467439
NC_045758.1	21268830	3.01281	0.0025884	0.467439
NC_045760.1	1612937	3.01268	0.00258954	0.467439
NC_045757.1	12799104	-3.01252	0.00259088	0.467439
NC_045760.1	10860173	3.01242	0.00259175	0.467439
NC_045758.1	1530111	3.01223	0.00259334	0.467439
NC_045758.1	1150883	-3.01216	0.00259395	0.467439
NC_045757.1	2863535	3.0111	0.002603	0.467439
NC_045760.1	10589836	3.01089	0.00260483	0.467439
NC_045759.1	15042114	-3.0105	0.00260817	0.467439
NC_045760.1	23048700	3.01011	0.0026115	0.467439
NC_045759.1	14659416	-3.00976	0.00261453	0.467439
NC_045759.1	6866026	-3.00961	0.0026158	0.467439
NC_045760.1	29705476	-3.00809	0.00262899	0.467439
NC_045757.1	14887387	-3.00757	0.00263348	0.467439
NC_045758.1	3303077	3.00735	0.00263532	0.467439
NW_022279596.1	392649	3.00727	0.00263608	0.467439
NC_045759.1	1399995	3.00694	0.00263891	0.467439
NC_045758.1	16345055	-3.00648	0.00264291	0.467439
NC_045757.1	14922333	-3.00581	0.00264876	0.467439
NC_045759.1	23757462	3.00514	0.00265455	0.467439
NC_045758.1	1530832	-3.0046	0.00265931	0.467439
NC_045757.1	9522504	3.00391	0.00266531	0.467439
NC_045760.1	8876064	3.00372	0.00266699	0.467439
NC_045757.1	3072351	3.00357	0.00266828	0.467439
NC_045759.1	6002399	3.00343	0.00266959	0.467439
NC_045757.1	20712504	3.00337	0.00267004	0.467439
NC_045761.1	8324526	-3.00322	0.00267137	0.467439
NC_045757.1	32664921	-3.00278	0.0026753	0.467439
NC_045761.1	12137655	-3.0023	0.00267944	0.467439
NC_045760.1	10600015	3.00213	0.00268095	0.467439
NC_045758.1	3036919	3.00208	0.00268144	0.467439
NC_045761.1	25106835	3.00204	0.00268175	0.467439
NC_045759.1	4907607	3.00045	0.00269584	0.46858
NC_045758.1	713466	3.00014	0.00269851	0.46858
NC_045761.1	11651414	-2.99975	0.00270206	0.46858
NC_045758.1	1791391	2.99961	0.00270326	0.46858
NC_045761.1	12792678	2.99935	0.00270557	0.46858
NC_045759.1	21564901	2.999	0.00270869	0.46858
NC_045760.1	16572107	-2.99857	0.00271246	0.468644
NC_045761.1	20445041	-2.99792	0.00271827	0.468766
NC_045761.1	8299312	-2.99773	0.00271997	0.468766
NC_045757.1	37629213	-2.99691	0.0027273	0.469444
NC_045758.1	31750305	2.9961	0.00273454	0.470102
NC_045757.1	24834918	2.99483	0.00274599	0.47097
NC_045758.1	33667703	2.99475	0.00274666	0.47097
NC_045757.1	9311549	2.99399	0.00275357	0.47097
NC_045761.1	21506639	-2.99364	0.00275667	0.47097
NC_045758.1	8696266	2.99326	0.00276016	0.47097
NW_022279593.1	1269835	-2.99321	0.00276064	0.47097
NW_022279639.1	1627520	2.99289	0.0027635	0.47097
NC_045760.1	9678351	-2.99223	0.00276944	0.471399
NC_045757.1	3633333	2.98979	0.00279169	0.473625
NC_045760.1	13445752	-2.98958	0.00279364	0.473625
NC_045757.1	427092	2.98887	0.00280007	0.473625
NC_045757.1	37722527	-2.98859	0.00280263	0.473625
NC_045757.1	744419	2.98832	0.0028052	0.473625
NC_045757.1	3324256	2.98817	0.00280652	0.473625
NC_045757.1	5492348	2.9877	0.00281087	0.473625
NC_045758.1	5395710	-2.98758	0.00281192	0.473625
NC_045760.1	2750583	2.98742	0.00281343	0.473625
NC_045761.1	17891488	-2.9866	0.00282102	0.474304
NC_045760.1	13438381	2.98587	0.00282775	0.474304
NC_045759.1	4672389	-2.98565	0.00282978	0.474304
NC_045760.1	13449233	-2.98516	0.00283429	0.474304
NC_045759.1	22788283	2.98512	0.00283467	0.474304
NC_045760.1	28138644	2.9843	0.0028423	0.474598
NC_045758.1	2345812	2.98369	0.00284792	0.474598
NC_045758.1	21230757	-2.98357	0.00284906	0.474598
NC_045758.1	12114922	-2.98345	0.00285019	0.474598
NC_045757.1	2238263	-2.98195	0.00286423	0.475328
NC_045760.1	1683879	2.98176	0.00286596	0.475328
NC_045758.1	2615661	-2.98151	0.00286827	0.475328
NC_045758.1	30142414	2.9815	0.00286837	0.475328
NC_045761.1	20787672	2.9806	0.00287682	0.475718
NC_045758.1	33119247	2.98035	0.00287922	0.475718
NC_045761.1	93691	2.97982	0.00288417	0.475718
NC_045757.1	4743898	2.97948	0.00288735	0.475718
NC_045760.1	18568052	-2.97844	0.00289716	0.475718
NC_045759.1	24108696	2.97842	0.00289736	0.475718
NC_045757.1	37490009	2.97799	0.00290148	0.475718
NC_045760.1	5105188	2.97799	0.00290149	0.475718
NC_045761.1	22899812	2.97796	0.00290177	0.475718
NC_045758.1	2711898	2.97743	0.00290672	0.475963
NC_045761.1	20445355	-2.9769	0.0029118	0.47623
NC_045758.1	1574313	-2.97519	0.00292805	0.478319
NW_022279646.1	277639	-2.97412	0.00293828	0.479423
NC_045761.1	12207587	2.97369	0.00294237	0.479431
NC_045757.1	25113012	2.97339	0.00294528	0.479431
NC_045761.1	196382	-2.97224	0.00295636	0.480666
NC_045761.1	8518979	2.97169	0.00296166	0.480689
NW_022279614.1	2114670	2.9715	0.00296347	0.480689
NC_045757.1	8881391	2.97102	0.0029681	0.480874
NC_045761.1	12488805	2.97041	0.00297403	0.48127
NC_045757.1	5764364	2.96847	0.00299289	0.483753
NC_045760.1	11056199	2.96793	0.00299815	0.484036
NC_045759.1	13992866	2.96684	0.00300873	0.484878
NC_045757.1	4821365	2.96636	0.00301343	0.484878
NW_022279601.1	1185664	2.96632	0.00301391	0.484878
NC_045757.1	30297590	-2.96588	0.00301814	0.484993
NC_045760.1	4573557	2.96516	0.00302524	0.485024
NC_045759.1	22016133	2.96494	0.00302741	0.485024
NC_045759.1	24230015	-2.96479	0.00302889	0.485024
NC_045757.1	34028462	-2.96409	0.00303579	0.485025
NC_045761.1	8579897	2.96408	0.00303594	0.485025
NC_045761.1	12093595	2.96282	0.00304834	0.485762
NC_045759.1	8160942	2.96261	0.00305041	0.485762
NC_045759.1	12629046	2.96225	0.00305402	0.485762
NC_045757.1	34756593	-2.96218	0.00305464	0.485762
NC_045761.1	4886108	-2.96146	0.00306186	0.486041
NC_045759.1	4961214	-2.9613	0.00306345	0.486041
NC_045761.1	15487574	2.96	0.0030764	0.486355
NC_045757.1	16092797	2.95973	0.00307906	0.486355
NC_045761.1	20337837	2.95965	0.00307986	0.486355
NC_045760.1	13848149	-2.95953	0.00308106	0.486355
NW_022279646.1	705728	2.95917	0.0030847	0.486355
NC_045757.1	3703283	2.9575	0.00310142	0.486355
NC_045758.1	433060	2.95716	0.00310488	0.486355
NW_022279624.1	1642258	2.95702	0.00310631	0.486355
NC_045761.1	246281	-2.95638	0.00311272	0.486355
NC_045761.1	7445674	2.95626	0.00311391	0.486355
NC_045761.1	4042531	-2.95594	0.00311717	0.486355
NC_045760.1	10589344	-2.95582	0.00311843	0.486355
NC_045758.1	10835671	2.95515	0.00312522	0.486355
NC_045759.1	4735444	2.95512	0.00312548	0.486355
NC_045760.1	14794478	2.95404	0.00313644	0.486355
NC_045757.1	282346	2.95396	0.00313726	0.486355
NC_045758.1	21033340	2.95366	0.00314032	0.486355
NC_045758.1	11085775	2.95346	0.00314229	0.486355
NW_022279630.1	903158	2.95241	0.00315308	0.486355
NC_045760.1	31327042	2.95237	0.00315348	0.486355
NW_022279911.1	54199	2.95172	0.00316004	0.486355
NC_045759.1	24266460	2.95114	0.00316607	0.486355
NC_045761.1	12204693	2.95072	0.00317034	0.486355
NW_022279641.1	529657	2.95058	0.00317177	0.486355
NC_045761.1	4302237	2.95049	0.0031727	0.486355
NC_045757.1	15929066	2.95045	0.00317307	0.486355
NW_022279641.1	302907	2.94997	0.00317803	0.486355
NC_045760.1	25682159	-2.94988	0.00317899	0.486355
NC_045759.1	10641783	-2.94952	0.00318273	0.486355
NC_045758.1	22183378	2.9493	0.00318496	0.486355
NC_045761.1	13835587	-2.94926	0.00318537	0.486355
NC_045758.1	4041578	-2.9487	0.00319118	0.486355
NC_045759.1	24259473	2.94846	0.00319365	0.486355
NC_045760.1	215267	2.94825	0.0031958	0.486355
NC_045761.1	22271437	2.94815	0.00319682	0.486355
NC_045758.1	26676011	-2.94712	0.00320752	0.486355
NC_045757.1	33741149	2.94689	0.00320987	0.486355
NC_045758.1	1616336	-2.9467	0.00321185	0.486355
NC_045760.1	5246732	2.94665	0.00321237	0.486355
NC_045758.1	2650372	-2.94635	0.00321547	0.486355
NC_045761.1	7436666	2.9461	0.00321812	0.486355
NW_022279623.1	3612803	2.94588	0.00322032	0.486355
NC_045758.1	22270396	2.94587	0.0032205	0.486355
NC_045758.1	27807077	2.94557	0.00322359	0.486355
NC_045761.1	11810016	2.94502	0.00322934	0.486355
NC_045757.1	32919850	2.94487	0.00323092	0.486355
NC_045760.1	13828950	2.94484	0.00323122	0.486355
NC_045759.1	19541352	-2.94381	0.00324201	0.487446
NC_045757.1	8279132	2.94336	0.00324666	0.487615
NC_045758.1	15621383	-2.94212	0.00325969	0.489039
NC_045757.1	8156982	2.94138	0.0032675	0.489349
NC_045761.1	25747762	2.94125	0.00326886	0.489349
NC_045761.1	8145983	2.93949	0.00328751	0.490828
NC_045758.1	18651056	-2.93899	0.00329287	0.490828
NC_045759.1	22005822	2.93896	0.00329317	0.490828
NC_045757.1	16084787	-2.93853	0.00329773	0.490828
NC_045757.1	3633300	2.93834	0.0032997	0.490828
NW_022279599.1	494931	2.93831	0.00330009	0.490828
NC_045760.1	8219924	-2.93741	0.00330966	0.49172
NC_045760.1	7709726	2.93693	0.00331476	0.491815
NC_045758.1	3354374	-2.93668	0.00331743	0.491815
NC_045759.1	2254263	-2.93537	0.00333147	0.493366
NC_045759.1	13555617	-2.93448	0.00334111	0.494129
NW_022279644.1	500402	-2.93423	0.0033438	0.494129
NC_045761.1	11823566	-2.93307	0.00335626	0.49544
NC_045760.1	2451114	2.93243	0.00336324	0.495557
NC_045760.1	10946349	2.93221	0.00336557	0.495557
NC_045758.1	12085393	-2.93147	0.00337361	0.495557
NW_022279601.1	1262660	2.9314	0.0033744	0.495557
NC_045759.1	4938335	-2.93112	0.00337743	0.495557
NW_022279652.1	2689704	2.93094	0.00337935	0.495557
NW_022279628.1	108709	-2.93068	0.00338221	0.495557
NW_022279601.1	651029	2.93027	0.00338665	0.495681
NC_045757.1	15644943	2.92964	0.0033935	0.496088
NC_045760.1	12574202	2.92916	0.00339881	0.496088
NC_045758.1	33721030	2.92903	0.00340023	0.496088
NC_045758.1	6779293	2.92785	0.00341315	0.496433
NC_045760.1	9614841	2.92768	0.00341496	0.496433
NC_045761.1	21737660	-2.92767	0.00341508	0.496433
NC_045760.1	28073173	-2.9275	0.00341699	0.496433
NC_045758.1	27137563	2.92676	0.00342518	0.497081
NW_022279608.1	176227	-2.92628	0.00343039	0.497081
NC_045761.1	24085336	2.92611	0.00343227	0.497081
NC_045758.1	230099	2.92568	0.00343705	0.497251
NC_045759.1	24593113	-2.92488	0.00344585	0.497621
NC_045761.1	8295843	2.9248	0.00344683	0.497621
NC_045759.1	10759391	2.92398	0.00345587	0.497815
NC_045757.1	33773707	-2.92394	0.00345627	0.497815
NC_045758.1	30649854	-2.92341	0.00346219	0.497815
NC_045757.1	2235453	2.92325	0.00346396	0.497815
NC_045759.1	1694757	-2.92305	0.00346623	0.497815
NC_045759.1	24229864	2.92265	0.00347063	0.497855
NC_045760.1	24982739	-2.92238	0.00347373	0.497855
NC_045761.1	1402093	2.92137	0.00348496	0.498947
NC_045759.1	8122048	2.92032	0.00349671	0.500109
NC_045757.1	1745543	-2.91902	0.00351133	0.50142
NW_022279639.1	2876353	-2.91886	0.00351315	0.50142
NC_045757.1	28673987	-2.91707	0.00353339	0.501828
NC_045761.1	27400179	2.91696	0.00353465	0.501828
NW_022279641.1	482589	-2.91673	0.00353723	0.501828
NC_045758.1	887733	-2.91671	0.00353742	0.501828
NC_045760.1	20332082	-2.91658	0.00353891	0.501828
NC_045758.1	28363174	-2.91656	0.0035392	0.501828
NC_045757.1	21483554	2.91635	0.00354148	0.501828
NC_045760.1	15558510	-2.91456	0.00356194	0.503938
NC_045760.1	18929138	2.9144	0.00356369	0.503938
NC_045760.1	18540017	-2.91344	0.0035747	0.504978
NC_045759.1	7574162	2.91226	0.00358827	0.506375
NW_022279617.1	1754444	2.91135	0.00359866	0.506906
NC_045760.1	10372560	2.91124	0.00359999	0.506906
NC_045760.1	25952259	2.91097	0.00360306	0.506906
NC_045760.1	154247	2.91032	0.00361062	0.506944
NC_045760.1	400700	2.91031	0.00361068	0.506944
NC_045761.1	23448505	2.90986	0.00361592	0.507104
NC_045758.1	13646280	2.90958	0.00361917	0.507104
NC_045758.1	32474502	-2.90908	0.00362491	0.507391
NC_045760.1	30392708	2.90817	0.00363552	0.508011
NC_045758.1	22511470	2.90804	0.00363702	0.508011
NC_045757.1	15643537	2.90775	0.00364039	0.508011
NC_045761.1	15275355	2.90725	0.00364619	0.508306
NC_045761.1	7551877	2.906	0.00366082	0.509553
NC_045759.1	4155325	2.90585	0.00366252	0.509553
NC_045760.1	27302560	2.9054	0.00366781	0.509773
NW_022279594.1	1269241	-2.90427	0.00368106	0.510639
NC_045758.1	11092191	-2.90408	0.00368335	0.510639
NC_045761.1	6644883	-2.90393	0.00368515	0.510639
NC_045760.1	9615755	2.9035	0.00369015	0.510819
NC_045758.1	21247551	-2.90124	0.00371689	0.51327
NC_045759.1	11671359	-2.90108	0.00371881	0.51327
NC_045758.1	31534916	-2.90093	0.00372063	0.51327
NC_045757.1	14939046	2.90066	0.00372374	0.51327
NC_045761.1	25125932	2.90043	0.00372647	0.51327
NC_045757.1	17500511	-2.89919	0.00374124	0.514686
NC_045757.1	12663869	2.89873	0.00374681	0.514686
NC_045759.1	24602843	-2.89858	0.00374859	0.514686
NW_022279641.1	1275982	-2.89832	0.00375168	0.514686
NC_045757.1	34721174	2.89795	0.00375612	0.514782
NC_045757.1	14955515	-2.89751	0.00376142	0.514997
NC_045761.1	25639267	-2.89667	0.00377147	0.515177
NC_045758.1	16883950	-2.8965	0.00377356	0.515177
NC_045758.1	31708151	-2.8964	0.00377474	0.515177
NC_045758.1	24804546	2.8957	0.00378319	0.515177
NC_045759.1	24598061	2.89523	0.00378878	0.515177
NW_022279615.1	996472	-2.89496	0.00379212	0.515177
NC_045757.1	13667765	-2.89485	0.00379337	0.515177
NC_045757.1	37096784	-2.89474	0.00379468	0.515177
NC_045757.1	2207568	-2.8946	0.00379636	0.515177
NC_045761.1	8517033	2.89419	0.00380132	0.515343
NC_045758.1	20777062	2.89358	0.00380876	0.515537
NC_045757.1	35094242	-2.89325	0.00381275	0.515537
NC_045761.1	24687126	2.89305	0.00381526	0.515537
NC_045759.1	13638065	-2.89284	0.00381771	0.515537
NC_045761.1	27145176	2.89152	0.00383378	0.517201
NC_045758.1	9870699	-2.89091	0.00384125	0.517448
NW_022279633.1	124503	-2.89076	0.00384313	0.517448
NC_045760.1	27921921	-2.8903	0.00384868	0.517691
NC_045759.1	24540873	-2.88983	0.00385453	0.517972
NC_045760.1	11045465	2.88879	0.00386726	0.519177
NC_045759.1	8137280	-2.88727	0.00388599	0.521184
NC_045761.1	7193962	-2.88638	0.00389704	0.521673
NC_045761.1	4330182	2.88636	0.0038972	0.521673
NC_045758.1	33552348	2.88551	0.00390777	0.522178
NC_045759.1	4087719	2.88545	0.00390855	0.522178
NC_045757.1	33364441	-2.88462	0.00391886	0.5228
NC_045760.1	27957289	-2.88447	0.00392079	0.5228
NC_045757.1	20766989	2.88371	0.00393018	0.523449
NC_045759.1	22487729	-2.88347	0.00393325	0.523449
NC_045761.1	22271557	2.88289	0.00394048	0.52352
NC_045760.1	5091228	-2.88282	0.00394138	0.52352
NW_022279594.1	805137	-2.88201	0.00395149	0.524357
NC_045757.1	37759712	2.8817	0.00395534	0.524363
NC_045760.1	29868918	2.88054	0.00396989	0.525025
NC_045761.1	25720259	2.87997	0.00397711	0.525025
NC_045760.1	31017766	2.87983	0.00397886	0.525025
NC_045761.1	6456274	-2.87976	0.0039798	0.525025
NC_045760.1	4030053	-2.87973	0.00398018	0.525025
NW_022279624.1	2119147	-2.87949	0.00398317	0.525025
NW_022279600.1	2167138	2.87899	0.0039895	0.525357
NC_045758.1	20791466	2.8783	0.00399828	0.525569
NC_045760.1	13819369	-2.87823	0.00399912	0.525569
NC_045757.1	31302098	2.87796	0.00400255	0.525569
NC_045758.1	30229042	2.87761	0.00400706	0.525661
NC_045757.1	4015285	2.8764	0.00402246	0.526309
NC_045759.1	23127870	2.87632	0.00402338	0.526309
NC_045761.1	2023320	2.87632	0.00402346	0.526309
NC_045759.1	18004210	2.8748	0.0040428	0.528338
NC_045758.1	32908744	2.87383	0.00405529	0.528585
NC_045757.1	2224919	2.87374	0.00405643	0.528585
NC_045761.1	10048934	2.87347	0.00405991	0.528585
NC_045758.1	1046616	-2.87346	0.00406002	0.528585
NC_045761.1	18266803	-2.87269	0.00406988	0.529369
NC_045759.1	22687528	2.87115	0.00408985	0.53078
NC_045757.1	19521576	2.87018	0.00410244	0.53078
NC_045760.1	14344783	2.86995	0.00410533	0.53078
NC_045761.1	4959104	2.86995	0.00410539	0.53078
NW_022279596.1	393908	2.86988	0.00410633	0.53078
NC_045759.1	24109455	-2.86961	0.00410983	0.53078
NC_045758.1	24805970	2.86943	0.00411218	0.53078
NW_022279655.1	263058	2.86936	0.00411308	0.53078
NW_022279610.1	1924320	2.86918	0.00411538	0.53078
NC_045760.1	16164875	2.86856	0.00412348	0.531327
NC_045757.1	16301960	2.8675	0.0041373	0.531892
NC_045759.1	24539411	-2.86744	0.00413803	0.531892
NW_022279604.1	267441	2.86734	0.00413943	0.531892
NC_045760.1	17440878	-2.86647	0.00415081	0.532577
NC_045761.1	17045487	2.86634	0.00415249	0.532577
NC_045761.1	13837600	-2.86565	0.00416158	0.533247
NC_045759.1	4086933	-2.86445	0.00417731	0.534246
NW_022279622.1	262544	2.86376	0.0041864	0.534246
NC_045757.1	12670527	2.86357	0.00418896	0.534246
NC_045757.1	37545460	2.86347	0.00419029	0.534246
NW_022279646.1	706863	2.86337	0.00419164	0.534246
NC_045758.1	33267420	2.86317	0.0041943	0.534246
NC_045760.1	10586412	2.863	0.0041965	0.534246
NC_045757.1	33747638	2.86228	0.00420609	0.534468
NC_045760.1	10852537	-2.86154	0.00421593	0.534468
NC_045760.1	1818050	2.86049	0.00422987	0.534468
NC_045760.1	18482047	-2.85991	0.0042376	0.534468
NC_045757.1	5122172	2.85966	0.0042409	0.534468
NW_022279623.1	273533	-2.85962	0.00424148	0.534468
NC_045759.1	9927282	-2.85955	0.00424245	0.534468
NW_022279626.1	871750	2.85945	0.00424375	0.534468
NC_045758.1	8124835	-2.85922	0.00424688	0.534468
NC_045758.1	33724577	2.85918	0.00424742	0.534468
NC_045760.1	8554871	2.85914	0.00424787	0.534468
NC_045759.1	7560694	-2.85909	0.00424861	0.534468
NC_045758.1	10176295	2.85909	0.00424864	0.534468
NC_045758.1	25862335	2.85856	0.00425568	0.534512
NC_045757.1	32674041	-2.85844	0.00425723	0.534512
NC_045758.1	1790555	-2.85819	0.00426062	0.534512
NC_045759.1	21739811	-2.8576	0.00426852	0.535016
NC_045759.1	7950443	-2.85639	0.00428488	0.536579
NW_022279911.1	55398	2.85525	0.00430036	0.536923
NC_045760.1	19114485	-2.85478	0.00430662	0.536923
NC_045761.1	15281991	-2.85473	0.00430733	0.536923
NW_022279657.1	1002010	2.85457	0.00430948	0.536923
NC_045759.1	23222997	2.85456	0.00430964	0.536923
NC_045757.1	24001779	-2.85446	0.00431099	0.536923
NC_045757.1	24841892	2.85391	0.00431841	0.537362
NC_045760.1	29344738	2.85363	0.00432235	0.537367
NC_045760.1	7937402	2.85287	0.00433257	0.537615
NC_045759.1	14664672	2.85285	0.00433284	0.537615
NC_045757.1	2971546	-2.85262	0.00433605	0.537615
NC_045757.1	27590961	2.85223	0.00434134	0.537788
NW_022279623.1	4253674	2.85135	0.00435335	0.538792
NC_045760.1	16385666	-2.85084	0.00436038	0.539178
NC_045757.1	4821680	2.85041	0.00436635	0.539407
NC_045759.1	24195494	2.8499	0.00437327	0.539407
NC_045761.1	2557845	-2.84931	0.00438141	0.539407
NC_045760.1	28764977	-2.84925	0.00438217	0.539407
NC_045758.1	14399610	2.8491	0.00438424	0.539407
NW_022279653.1	1351661	2.84874	0.00438925	0.539407
NC_045758.1	1164681	2.84871	0.00438962	0.539407
NC_045759.1	9132863	2.84782	0.00440204	0.53966
NC_045757.1	668733	-2.84752	0.00440615	0.53966
NW_022279628.1	285538	-2.84742	0.00440753	0.53966
NW_022279623.1	920172	-2.84693	0.00441433	0.53966
NW_022279626.1	284799	-2.84676	0.00441671	0.53966
NC_045758.1	32230527	2.84661	0.00441869	0.53966
NC_045761.1	23448248	-2.84647	0.00442071	0.53966
NC_045757.1	16113202	-2.84589	0.00442872	0.53966
NC_045759.1	23754285	-2.8457	0.00443137	0.53966
NW_022279623.1	2976248	-2.84567	0.00443185	0.53966
NC_045759.1	23762330	2.84531	0.00443684	0.53966
NC_045758.1	16261862	-2.84455	0.00444749	0.53966
NC_045759.1	7771605	-2.8441	0.00445367	0.53966
NC_045759.1	24446862	-2.844	0.00445505	0.53966
NC_045757.1	32302762	2.84397	0.00445559	0.53966
NC_045761.1	27401002	-2.84352	0.00446186	0.53966
NC_045759.1	4951319	2.84339	0.00446362	0.53966
NC_045758.1	2849631	2.84286	0.00447113	0.53966
NW_022279623.1	892244	2.84281	0.00447181	0.53966
NC_045757.1	8250270	2.84258	0.00447498	0.53966
NC_045761.1	19714588	-2.84236	0.00447808	0.53966
NC_045760.1	27587017	2.84226	0.00447948	0.53966
NC_045761.1	19173234	2.8421	0.0044817	0.53966
NC_045761.1	9449459	-2.84159	0.0044889	0.540055
NC_045757.1	15410857	2.84081	0.00449995	0.540116
NC_045758.1	24805953	2.84072	0.00450111	0.540116
NC_045757.1	2195553	2.84064	0.00450232	0.540116
NC_045757.1	16081677	-2.84022	0.0045083	0.540116
NC_045757.1	8210374	2.83947	0.00451883	0.540116
NC_045760.1	16500571	2.8386	0.00453123	0.540116
NC_045761.1	17117555	2.83808	0.00453852	0.540116
NC_045757.1	15913973	2.83796	0.00454033	0.540116
NC_045757.1	22114526	2.83793	0.00454073	0.540116
NC_045761.1	15393769	-2.83756	0.00454592	0.540116
NC_045757.1	23952853	-2.83696	0.00455448	0.540116
NC_045761.1	6182802	-2.83685	0.0045561	0.540116
NW_022279626.1	484358	2.83653	0.00456074	0.540116
NC_045760.1	29293753	2.83651	0.00456094	0.540116
NC_045757.1	12436644	2.83628	0.00456418	0.540116
NC_045758.1	1419281	2.83581	0.00457101	0.540116
NC_045758.1	2410860	2.83576	0.00457166	0.540116
NC_045759.1	24423785	2.83573	0.00457205	0.540116
NC_045760.1	30077514	-2.83573	0.00457217	0.540116
NC_045757.1	3670264	2.83541	0.00457669	0.540116
NC_045760.1	16164913	2.8352	0.00457976	0.540116
NW_022279604.1	258389	-2.83512	0.00458079	0.540116
NC_045757.1	25108008	2.8347	0.00458684	0.540116
NC_045761.1	23359434	2.83469	0.004587	0.540116
NC_045757.1	2854423	-2.83453	0.00458933	0.540116
NC_045760.1	27676322	-2.83439	0.00459127	0.540116
NC_045757.1	34688953	-2.83369	0.0046014	0.540847
NC_045760.1	9614089	2.83328	0.00460733	0.541082
NC_045761.1	315372	2.83253	0.00461817	0.541885
NC_045759.1	20229393	-2.83226	0.00462203	0.541885
NC_045761.1	8592773	2.83173	0.00462969	0.54207
NC_045757.1	3554385	2.83161	0.00463147	0.54207
NC_045759.1	24676993	-2.83108	0.00463905	0.542497
NC_045760.1	29397840	2.83009	0.00465347	0.543722
NC_045758.1	20704182	-2.8294	0.00466361	0.544082
NC_045759.1	13643891	-2.82934	0.00466444	0.544082
NC_045759.1	24259707	-2.8285	0.00467662	0.545042
NW_022279638.1	4068372	2.8279	0.0046855	0.545244
NC_045759.1	10761619	-2.82784	0.00468627	0.545244
NC_045760.1	24680772	2.82727	0.00469474	0.54577
NC_045761.1	24359925	2.82627	0.00470935	0.546604
NC_045759.1	23067371	2.82621	0.00471029	0.546604
NC_045757.1	3633732	2.82537	0.0047226	0.546604
NC_045760.1	21989208	2.82534	0.0047231	0.546604
NC_045757.1	4145903	-2.8252	0.0047251	0.546604
NC_045761.1	12599436	2.82515	0.00472586	0.546604
NC_045759.1	21368854	2.82489	0.00472967	0.546604
NW_022279640.1	1276302	2.82426	0.00473895	0.547218
NC_045758.1	35308012	-2.82335	0.00475242	0.547885
NC_045761.1	11839441	2.82329	0.00475341	0.547885
NC_045761.1	2907914	2.82281	0.00476053	0.547885
NW_022279601.1	1185894	2.8228	0.00476062	0.547885
NW_022279624.1	2110533	2.82222	0.00476931	0.548321
NC_045757.1	8220841	2.8214	0.00478141	0.548321
NC_045761.1	7348690	2.82139	0.00478165	0.548321
NW_022279626.1	869750	2.82072	0.00479166	0.548321
NC_045757.1	12364783	-2.82066	0.00479245	0.548321
NC_045758.1	1162993	-2.82048	0.00479517	0.548321
NC_045758.1	9030986	2.82004	0.00480184	0.548321
NC_045760.1	30081256	-2.81986	0.00480444	0.548321
NW_022279613.1	521925	-2.81954	0.00480923	0.548321
NC_045760.1	15558950	-2.81947	0.00481027	0.548321
NC_045758.1	35357587	2.81923	0.00481392	0.548321
NC_045759.1	3920873	-2.81923	0.00481396	0.548321
NC_045760.1	19390985	2.8186	0.00482332	0.548321
NW_022279624.1	428948	-2.81836	0.00482694	0.548321
NC_045758.1	6796444	2.81805	0.0048317	0.548321
NC_045761.1	6215883	2.81788	0.00483426	0.548321
NC_045758.1	26674107	-2.81774	0.0048363	0.548321
NW_022279595.1	279424	2.81744	0.00484077	0.548321
NC_045761.1	6581604	2.81676	0.00485114	0.548321
NC_045761.1	17851434	2.81673	0.00485158	0.548321
NC_045757.1	36080054	2.8159	0.00486408	0.548321
NC_045758.1	31696236	2.81586	0.00486469	0.548321
NC_045761.1	11635647	-2.81564	0.00486805	0.548321
NC_045757.1	21619883	-2.81476	0.00488136	0.548321
NC_045760.1	30317477	-2.81437	0.00488727	0.548321
NC_045757.1	22830693	2.8141	0.00489139	0.548321
NC_045759.1	16582899	2.81405	0.00489217	0.548321
NC_045758.1	20796941	2.81387	0.00489493	0.548321
NC_045761.1	23448319	2.8138	0.00489594	0.548321
NC_045759.1	7128870	2.81314	0.00490604	0.548321
NC_045759.1	10039493	2.81218	0.00492071	0.548321
NW_022279610.1	1924246	2.81176	0.00492718	0.548321
NC_045758.1	14278441	-2.81173	0.00492755	0.548321
NW_022279617.1	3554905	-2.81152	0.00493075	0.548321
NC_045757.1	7569582	2.8114	0.00493262	0.548321
NC_045757.1	10665339	-2.81139	0.00493285	0.548321
NC_045758.1	30953009	2.8112	0.00493565	0.548321
NC_045761.1	22841689	-2.81113	0.00493681	0.548321
NC_045757.1	5930419	-2.81103	0.00493827	0.548321
NC_045757.1	23414202	-2.8109	0.00494038	0.548321
NC_045757.1	10664132	2.81064	0.00494434	0.548321
NC_045758.1	5103127	2.81031	0.00494932	0.548321
NW_022279646.1	1312510	-2.81002	0.00495383	0.548321
NC_045757.1	5582211	-2.80997	0.00495466	0.548321
NC_045761.1	15648987	2.80992	0.00495542	0.548321
NC_045759.1	5655286	2.80944	0.00496274	0.548321
NC_045761.1	8414927	2.8094	0.00496339	0.548321
NW_022279641.1	224394	2.80934	0.00496436	0.548321
NC_045758.1	3303087	2.80897	0.00497006	0.548321
NC_045760.1	4090789	2.80896	0.00497021	0.548321
NW_022279623.1	1038185	2.80836	0.00497943	0.548321
NC_045761.1	6161423	-2.80834	0.0049797	0.548321
NW_022279601.1	1099182	-2.80811	0.00498336	0.548321
NC_045757.1	26354600	2.80792	0.00498621	0.548321
NC_045758.1	33941749	-2.80788	0.00498685	0.548321
NW_022279594.1	1267673	2.80737	0.00499481	0.548321
NC_045757.1	1149317	-2.80715	0.00499822	0.548321
NC_045758.1	30964094	-2.80637	0.00501034	0.548321
NC_045761.1	7311680	2.80636	0.00501053	0.548321
NC_045761.1	11035431	-2.8063	0.00501139	0.548321
NC_045759.1	2308021	2.80542	0.00502514	0.548321
NC_045758.1	31747485	2.80532	0.00502664	0.548321
NC_045759.1	1904458	2.80513	0.00502961	0.548321
NC_045760.1	10548829	-2.80505	0.0050308	0.548321
NC_045758.1	28184589	-2.80494	0.00503263	0.548321
NC_045760.1	10856127	2.80477	0.0050353	0.548321
NC_045760.1	5624725	-2.80463	0.00503742	0.548321
NC_045759.1	24737647	-2.80445	0.00504031	0.548321
NC_045761.1	12125793	2.80418	0.00504451	0.548321
NC_045761.1	23149105	-2.80401	0.00504711	0.548321
NC_045757.1	3441983	-2.80398	0.00504761	0.548321
NC_045759.1	7538983	2.80324	0.00505917	0.548321
NC_045759.1	5630716	2.80293	0.00506403	0.548321
NC_045760.1	28672402	-2.8028	0.00506618	0.548321
NC_045757.1	4148342	2.80255	0.00507009	0.548321
NC_045759.1	24554556	-2.80243	0.00507199	0.548321
NW_022279594.1	1267669	2.80235	0.00507324	0.548321
NC_045757.1	33435366	-2.80172	0.00508312	0.548321
NC_045761.1	7158916	-2.80112	0.00509255	0.548321
NC_045760.1	15954325	2.80111	0.00509271	0.548321
NC_045758.1	13528474	2.8011	0.00509291	0.548321
NC_045757.1	1131027	-2.80048	0.00510262	0.548321
NC_045759.1	24495743	2.80001	0.00511014	0.548321
NC_045760.1	5396865	2.79987	0.00511225	0.548321
NC_045757.1	34164712	2.79986	0.00511244	0.548321
NC_045760.1	2201571	2.79968	0.00511529	0.548321
NC_045761.1	9425148	2.79964	0.00511589	0.548321
NC_045760.1	29273784	2.79945	0.005119	0.548321
NC_045759.1	23176087	2.79937	0.00512025	0.548321
NC_045760.1	18539383	-2.79924	0.00512234	0.548321
NC_045759.1	2756047	2.79809	0.00514052	0.549364
NC_045761.1	5241698	2.79795	0.00514288	0.549364
NC_045761.1	7230591	2.79771	0.00514671	0.549364
NC_045758.1	35253214	-2.79762	0.00514802	0.549364
NC_045759.1	4084953	-2.79703	0.00515741	0.549646
NC_045760.1	6924295	-2.79696	0.00515864	0.549646
NC_045760.1	21987739	2.79556	0.00518097	0.551599
NC_045760.1	6944595	2.79477	0.00519363	0.551922
NC_045760.1	993389	2.79453	0.00519753	0.551922
NC_045758.1	13156688	2.79441	0.00519943	0.551922
NC_045758.1	34859130	2.79399	0.00520619	0.551922
NC_045760.1	2219720	2.79397	0.00520653	0.551922
NC_045757.1	31742439	-2.7937	0.00521091	0.551922
NC_045761.1	269472	-2.79363	0.00521202	0.551922
NC_045757.1	9305515	2.79319	0.00521914	0.552072
NC_045758.1	8735792	-2.79304	0.00522145	0.552072
NC_045760.1	8334797	-2.79236	0.0052325	0.552816
NC_045761.1	6709000	2.79168	0.00524358	0.553563
NC_045759.1	9927193	2.79131	0.0052495	0.553764
NW_022279781.1	230903	-2.7905	0.0052627	0.554662
NC_045757.1	15923498	-2.79029	0.00526606	0.554662
NC_045761.1	21428334	2.7887	0.00529198	0.556028
NC_045758.1	27445384	-2.7882	0.00530025	0.556028
NC_045759.1	20229958	-2.78805	0.00530262	0.556028
NC_045760.1	26747720	-2.78803	0.00530295	0.556028
NC_045758.1	14464117	2.78762	0.00530962	0.556028
NC_045761.1	246716	2.78757	0.00531043	0.556028
NC_045758.1	20885548	-2.78756	0.00531074	0.556028
NC_045760.1	10421945	-2.78752	0.00531129	0.556028
NC_045760.1	31158683	2.78685	0.00532228	0.556756
NC_045757.1	1581380	-2.78612	0.00533428	0.557588
NC_045759.1	22544846	2.78547	0.00534501	0.558286
NC_045760.1	15263708	-2.78503	0.00535221	0.558609
NC_045757.1	16294351	2.78451	0.00536087	0.558609
NC_045761.1	21939262	-2.78434	0.00536368	0.558609
NC_045761.1	28828	2.7843	0.00536431	0.558609
NC_045759.1	22732490	2.78403	0.00536878	0.558653
NC_045760.1	123725	2.7837	0.00537423	0.558799
NC_045757.1	31851516	-2.78324	0.00538183	0.558973
NC_045758.1	31022736	2.78301	0.00538575	0.558973
NC_045761.1	11707339	2.78287	0.00538807	0.558973
NC_045760.1	5104551	2.78221	0.00539896	0.559682
NC_045758.1	3030345	2.78125	0.00541496	0.559939
NC_045758.1	3055782	2.78098	0.00541958	0.559939
NC_045757.1	24920835	2.78095	0.00542002	0.559939
NW_022279604.1	550249	2.78086	0.00542151	0.559939
NC_045760.1	22790014	2.78085	0.00542175	0.559939
NC_045760.1	20075741	2.77949	0.00544446	0.559954
NW_022279624.1	2916513	-2.77947	0.0054448	0.559954
NC_045760.1	18790819	-2.77941	0.00544582	0.559954
NC_045759.1	15763907	-2.77936	0.00544657	0.559954
NC_045758.1	23561998	2.7791	0.00545092	0.559954
NC_045757.1	23268783	-2.77896	0.00545339	0.559954
NW_022279646.1	221711	2.77893	0.00545382	0.559954
NC_045759.1	4155522	2.77872	0.0054574	0.559954
NC_045757.1	14953173	2.77865	0.00545845	0.559954
NC_045761.1	17355642	2.77813	0.00546733	0.560448
NC_045760.1	31394659	2.7776	0.00547625	0.560582
NC_045757.1	12823166	2.77757	0.00547677	0.560582
NW_022279614.1	1900545	2.77688	0.0054884	0.561033
NC_045758.1	8122422	-2.77609	0.00550168	0.561033
NW_022279596.1	1380953	-2.77579	0.00550681	0.561033
NC_045757.1	35658995	2.77516	0.00551739	0.561033
NC_045759.1	21709197	2.77507	0.00551898	0.561033
NW_022279628.1	103627	2.77456	0.00552757	0.561033
NC_045761.1	188348	2.77455	0.00552785	0.561033
NC_045758.1	11893743	-2.7743	0.00553208	0.561033
NC_045758.1	20791880	-2.77417	0.00553422	0.561033
NC_045758.1	16250201	2.77389	0.00553908	0.561033
NC_045757.1	6575502	-2.77371	0.00554215	0.561033
NC_045758.1	21033371	2.77357	0.00554442	0.561033
NC_045759.1	1893954	2.77321	0.00555062	0.561033
NC_045757.1	14952355	2.77319	0.00555098	0.561033
NC_045758.1	27715381	-2.77311	0.0055524	0.561033
NC_045761.1	8540162	2.7731	0.00555248	0.561033
NC_045758.1	35108193	-2.77263	0.00556059	0.561033
NC_045758.1	32408799	-2.77255	0.00556185	0.561033
NC_045758.1	29909008	2.77223	0.00556733	0.561033
NC_045760.1	20332301	2.77197	0.00557179	0.561033
NC_045761.1	13648973	-2.77169	0.00557668	0.561033
NC_045761.1	11840180	2.77136	0.00558227	0.561033
NC_045760.1	28684837	2.77119	0.00558519	0.561033
NC_045760.1	16113318	-2.77093	0.00558963	0.561033
NC_045760.1	5367905	2.77083	0.00559142	0.561033
NC_045760.1	29816072	-2.7708	0.00559196	0.561033
NC_045757.1	5426268	-2.77054	0.00559629	0.561033
NW_022279657.1	1000737	-2.76959	0.00561276	0.561033
NW_022279624.1	1638748	-2.76957	0.00561299	0.561033
NC_045760.1	25630487	-2.76954	0.00561357	0.561033
NC_045757.1	2498809	2.76954	0.00561363	0.561033
NC_045759.1	21577782	-2.76949	0.00561447	0.561033
NC_045759.1	24737136	-2.76935	0.00561676	0.561033
NC_045757.1	15897727	-2.76919	0.00561953	0.561033
NC_045760.1	11063388	2.76883	0.00562573	0.561245
NC_045759.1	9101644	-2.76849	0.00563175	0.56144
NC_045759.1	4828874	-2.76759	0.00564723	0.561603
NC_045761.1	17353877	2.76731	0.00565217	0.561603
NC_045757.1	23408997	-2.76722	0.00565363	0.561603
NC_045761.1	11279661	2.76688	0.00565963	0.561603
NC_045760.1	30046610	2.76675	0.00566187	0.561603
NC_045757.1	15113383	2.7664	0.00566782	0.561603
NC_045760.1	6919387	2.7659	0.00567658	0.561603
NC_045760.1	12467769	-2.76581	0.00567815	0.561603
NC_045760.1	95292	2.76573	0.00567958	0.561603
NC_045760.1	10436631	2.76554	0.00568288	0.561603
NC_045761.1	249171	2.76539	0.00568552	0.561603
NC_045757.1	5763734	-2.76533	0.00568647	0.561603
NW_022279595.1	331026	2.76481	0.00569555	0.561603
NC_045758.1	20703756	-2.76446	0.00570172	0.561603
NC_045758.1	35263404	2.76421	0.00570601	0.561603
NC_045759.1	1759401	-2.76386	0.00571218	0.561603
NC_045757.1	32730623	2.76383	0.00571272	0.561603
NC_045759.1	345815	-2.76382	0.00571285	0.561603
NC_045757.1	21374023	2.76348	0.00571888	0.561603
NC_045760.1	2941198	-2.76347	0.00571896	0.561603
NC_045758.1	18645582	2.7632	0.00572381	0.561603
NC_045757.1	15398307	-2.76317	0.00572435	0.561603
NC_045757.1	8221815	2.76291	0.00572887	0.561603
NW_022279604.1	270477	-2.76265	0.00573348	0.561603
NC_045758.1	32389423	-2.76222	0.00574096	0.561603
NC_045759.1	17489064	2.76207	0.00574369	0.561603
NW_022279641.1	1285283	2.76167	0.00575074	0.561603
NC_045761.1	21434769	-2.76105	0.00576161	0.561603
NC_045760.1	18250754	2.76105	0.00576163	0.561603
NC_045760.1	101665	2.76075	0.00576688	0.561603
NC_045760.1	5460593	-2.76056	0.00577016	0.561603
NC_045757.1	15545129	-2.76055	0.00577039	0.561603
NC_045757.1	19551420	-2.76051	0.00577112	0.561603
NW_022279630.1	879814	-2.76047	0.00577187	0.561603
NC_045757.1	34602312	-2.75966	0.00578621	0.562083
NC_045761.1	5242150	2.75959	0.00578745	0.562083
NC_045760.1	149837	2.7595	0.00578904	0.562083
NC_045759.1	7130210	-2.75878	0.00580173	0.562919
NC_045760.1	6804318	2.7582	0.00581204	0.563523
NC_045759.1	5001348	-2.75743	0.00582569	0.564157
NC_045760.1	17657893	-2.75737	0.00582677	0.564157
NC_045760.1	10858224	-2.75706	0.0058323	0.564172
NC_045760.1	5734647	2.75648	0.00584277	0.564172
NC_045758.1	5231109	-2.75646	0.0058431	0.564172
NW_022279622.1	260422	2.75645	0.00584329	0.564172
NC_045759.1	4811207	-2.75502	0.00586879	0.565566
NC_045757.1	2887845	2.7537	0.00589253	0.565566
NC_045757.1	22790296	2.75363	0.00589377	0.565566
NW_022279588.1	3892509	-2.75355	0.00589529	0.565566
NC_045758.1	888528	-2.75348	0.00589653	0.565566
NC_045760.1	16151739	2.75342	0.00589767	0.565566
NC_045757.1	11940165	2.7533	0.00589977	0.565566
NC_045759.1	24589348	-2.75275	0.00590972	0.565566
NW_022279630.1	330354	2.75273	0.00590998	0.565566
NC_045758.1	2442179	2.7527	0.00591067	0.565566
NW_022280030.1	332356	2.75244	0.00591535	0.565566
NC_045758.1	712670	2.75237	0.0059166	0.565566
NC_045761.1	18590987	2.75216	0.00592034	0.565566
NC_045757.1	34702066	2.75189	0.00592522	0.565566
NC_045760.1	7935560	-2.75185	0.00592591	0.565566
NC_045760.1	27329278	2.75159	0.00593059	0.565566
NC_045757.1	33042995	2.75149	0.0059325	0.565566
NC_045761.1	11177488	2.75142	0.0059337	0.565566
NC_045758.1	23394732	2.75131	0.00593567	0.565566
NC_045759.1	4816429	-2.75057	0.00594912	0.566457
NC_045759.1	22786161	-2.75007	0.0059582	0.566929
NC_045759.1	97185	-2.74976	0.00596385	0.567075
NC_045759.1	10721589	2.74944	0.00596981	0.567251
NW_022279646.1	197726	2.749	0.00597767	0.567478
NW_022279612.1	454852	2.74885	0.00598043	0.567478
NC_045758.1	33481511	-2.74832	0.00599006	0.567535
NC_045760.1	27957079	-2.74819	0.00599253	0.567535
NW_022279608.1	3566896	2.74761	0.00600315	0.567535
NC_045758.1	21264309	2.74734	0.00600801	0.567535
NC_045761.1	3125735	-2.74728	0.00600913	0.567535
NC_045761.1	6805062	-2.74717	0.00601128	0.567535
NC_045758.1	33244497	2.74694	0.00601546	0.567535
NC_045757.1	13679528	-2.74686	0.00601696	0.567535
NC_045760.1	18539325	-2.7468	0.00601807	0.567535
NC_045761.1	15542444	-2.74637	0.00602583	0.567733
NC_045759.1	11019898	2.74623	0.00602841	0.567733
NC_045759.1	7935352	2.74577	0.00603692	0.567839
NW_022279624.1	1459602	-2.74572	0.00603778	0.567839
NC_045759.1	23221534	2.7447	0.00605657	0.569218
NC_045758.1	14519375	2.74444	0.00606146	0.56929
NW_022279781.1	334603	-2.74394	0.0060706	0.569761
NC_045761.1	22739866	-2.74338	0.006081	0.569965
NC_045758.1	20784316	2.74338	0.00608105	0.569965
NC_045759.1	22021257	2.74267	0.00609416	0.570551
NC_045760.1	27587089	-2.7425	0.00609731	0.570551
NC_045760.1	27967450	2.74237	0.00609972	0.570551
NC_045758.1	8882821	-2.74156	0.00611474	0.571452
NC_045760.1	10528394	-2.74141	0.00611764	0.571452
NC_045759.1	1346713	2.74073	0.0061302	0.572238
NC_045761.1	2022275	-2.74045	0.00613555	0.57235
NC_045760.1	27921101	-2.73996	0.00614471	0.572817
NC_045758.1	22367164	2.73944	0.00615434	0.572838
NC_045757.1	10699470	2.73941	0.00615487	0.572838
NW_022279601.1	476700	-2.73925	0.006158	0.572838
NC_045760.1	9613259	2.73894	0.00616368	0.572838
NC_045758.1	13109826	2.73865	0.00616925	0.572838
NC_045757.1	2759416	2.73861	0.00616987	0.572838
NC_045757.1	26617130	2.73802	0.00618102	0.572987
NC_045757.1	32456498	2.73791	0.00618313	0.572987
NC_045757.1	91259	-2.73787	0.00618394	0.572987
NC_045760.1	5460494	-2.73763	0.00618833	0.573008
NC_045760.1	994912	2.73702	0.00619988	0.573373
NC_045760.1	20230803	-2.73665	0.00620675	0.573373
NC_045761.1	9412274	2.73662	0.00620743	0.573373
NC_045760.1	26738204	-2.73652	0.00620929	0.573373
NC_045758.1	15897553	-2.73602	0.00621865	0.573373
NC_045761.1	12130009	-2.7359	0.00622093	0.573373
NW_022279641.1	254555	2.73563	0.00622611	0.573373
NC_045761.1	6184550	2.73548	0.00622885	0.573373
NC_045761.1	21974719	-2.73512	0.00623574	0.573373
NC_045760.1	31454702	-2.73478	0.00624225	0.573373
NC_045761.1	9860698	2.7347	0.00624372	0.573373
NC_045757.1	3492085	2.73454	0.00624676	0.573373
NC_045760.1	1266915	-2.7344	0.00624947	0.573373
NC_045760.1	20754605	2.73434	0.00625049	0.573373
NC_045760.1	18539919	-2.73382	0.00626044	0.573904
NC_045761.1	24691572	2.73336	0.00626919	0.574012
NC_045758.1	2714888	2.73319	0.00627235	0.574012
NC_045757.1	6520594	-2.7331	0.0062741	0.574012
NC_045757.1	22799077	-2.73167	0.00630147	0.576133
NC_045760.1	20542490	2.73067	0.00632051	0.577385
NC_045759.1	13341013	2.73052	0.00632353	0.577385
NC_045759.1	16719573	-2.73005	0.00633245	0.577558
NC_045760.1	29468293	2.72998	0.00633381	0.577558
NC_045759.1	1732581	-2.72947	0.00634357	0.578065
NC_045758.1	11087426	-2.72914	0.00634991	0.578261
NC_045758.1	13487840	2.72881	0.0063564	0.57847
NC_045758.1	33119914	2.72833	0.00636567	0.578647
NC_045761.1	21018015	-2.72827	0.00636673	0.578647
NC_045758.1	29653114	-2.72799	0.00637211	0.578695
NC_045761.1	11865956	-2.72769	0.00637787	0.578695
NC_045760.1	30640515	-2.72722	0.00638701	0.578695
NC_045757.1	17511046	2.72721	0.00638726	0.578695
NC_045758.1	6587048	2.72702	0.00639088	0.578695
NC_045757.1	16306841	-2.72676	0.00639587	0.578695
NC_045758.1	13622926	-2.72672	0.00639665	0.578695
NC_045760.1	29858494	-2.72613	0.00640814	0.579354
NC_045760.1	20229171	2.72551	0.0064202	0.579637
NC_045760.1	10380263	2.72532	0.00642395	0.579637
NC_045758.1	27112185	2.72511	0.00642795	0.579637
NC_045760.1	29874267	-2.72489	0.00643227	0.579637
NC_045757.1	15441730	-2.72474	0.00643523	0.579637
NW_022279623.1	881390	2.72467	0.00643649	0.579637
NW_022279639.1	1627938	2.72394	0.00645091	0.580216
NC_045758.1	20715286	-2.72369	0.00645565	0.580216
NW_022279638.1	3609005	-2.72359	0.00645768	0.580216
NC_045760.1	10827567	2.72328	0.00646382	0.580216
NW_022279623.1	291728	2.72291	0.00647093	0.580216
NC_045757.1	2252913	2.72287	0.00647179	0.580216
NC_045758.1	27332306	2.72284	0.00647237	0.580216
NC_045759.1	24598363	2.72187	0.00649137	0.580639
NC_045758.1	14472337	2.72161	0.0064965	0.580639
NW_022279588.1	3896234	2.72144	0.00649985	0.580639
NC_045761.1	2564982	2.72134	0.0065018	0.580639
NC_045758.1	14473794	-2.72132	0.0065022	0.580639
NC_045758.1	21618997	2.72119	0.0065048	0.580639
NC_045760.1	22438604	-2.7211	0.00650657	0.580639
NC_045761.1	24219	2.72049	0.00651857	0.581333
NC_045759.1	10040054	2.71989	0.00653027	0.581468
NC_045759.1	18074548	2.71982	0.00653173	0.581468
NC_045761.1	27143179	2.71974	0.00653324	0.581468
NC_045758.1	1156722	-2.71931	0.00654178	0.581468
NC_045759.1	41068	2.71912	0.00654551	0.581468
NW_022279617.1	1757575	-2.719	0.006548	0.581468
NC_045758.1	12084680	2.71879	0.00655215	0.581468
NW_022279596.1	95945	2.71852	0.00655737	0.581468
NC_045758.1	6636767	-2.71849	0.00655803	0.581468
NC_045757.1	428963	-2.71799	0.00656799	0.581976
NC_045758.1	18632124	2.71719	0.00658394	0.582223
NW_022279639.1	1269678	-2.71702	0.00658722	0.582223
NC_045760.1	24982227	-2.71695	0.00658861	0.582223
NC_045759.1	8316977	2.71682	0.00659132	0.582223
NC_045760.1	27052982	2.71679	0.00659189	0.582223
NC_045758.1	21031789	2.71629	0.00660174	0.582555
NC_045757.1	26715179	-2.71618	0.0066041	0.582555
NC_045758.1	7709740	-2.71517	0.00662426	0.583599
NC_045759.1	8126736	2.71506	0.00662635	0.583599
NC_045757.1	37629775	2.71495	0.00662863	0.583599
NC_045760.1	1516439	2.71461	0.00663536	0.583819
NC_045757.1	30151687	-2.71415	0.00664463	0.583904
NC_045760.1	13404047	2.71414	0.0066448	0.583904
NW_022279617.1	1678356	-2.71389	0.00664988	0.583914
NC_045760.1	16129733	2.71362	0.00665528	0.583914
NC_045760.1	7935431	2.7135	0.00665762	0.583914
NW_022279617.1	1927032	-2.71253	0.00667725	0.584283
NC_045757.1	18200675	2.7124	0.0066797	0.584283
NC_045760.1	14795571	2.71234	0.00668104	0.584283
NC_045758.1	29049341	2.71232	0.0066815	0.584283
NC_045758.1	27413177	2.71224	0.00668302	0.584283
NC_045758.1	30739398	-2.71191	0.00668958	0.584486
NC_045760.1	5398640	2.71155	0.00669702	0.584526
NC_045761.1	26824767	2.71147	0.00669851	0.584526
NC_045759.1	14681537	2.71037	0.00672092	0.585287
NC_045758.1	20780825	2.71012	0.00672581	0.585287
NC_045757.1	8240045	2.71007	0.00672689	0.585287
NW_022279623.1	1041278	-2.7098	0.00673243	0.585287
NC_045761.1	27410345	-2.70967	0.00673501	0.585287
NC_045760.1	5712942	-2.70932	0.00674208	0.585287
NC_045757.1	14624035	2.70912	0.00674622	0.585287
NC_045759.1	7550776	2.70905	0.00674764	0.585287
NC_045759.1	10253680	2.70893	0.0067501	0.585287
NC_045757.1	4744033	-2.70868	0.00675515	0.585287
NC_045760.1	2225894	2.70861	0.00675662	0.585287
NC_045760.1	6806092	2.70837	0.00676141	0.585287
NC_045758.1	29657446	2.70816	0.00676569	0.585287
NC_045757.1	14952606	-2.70806	0.00676773	0.585287
NC_045760.1	27917183	2.70743	0.00678065	0.585287
NC_045757.1	24907387	2.70737	0.00678182	0.585287
NC_045757.1	23229499	-2.70722	0.00678499	0.585287
NW_022279593.1	1135013	2.70715	0.00678629	0.585287
NC_045757.1	6899053	2.70681	0.00679339	0.585287
NC_045759.1	24060329	2.70675	0.00679459	0.585287
NC_045757.1	5911116	2.70665	0.0067966	0.585287
NW_022279591.1	3382354	-2.70645	0.00680063	0.585287
NW_022279624.1	2515896	-2.70571	0.00681578	0.585659
NC_045758.1	10181283	2.70551	0.00681998	0.585659
NC_045759.1	24719564	2.7052	0.00682631	0.585659
NC_045759.1	10382328	-2.70517	0.00682699	0.585659
NC_045758.1	8821258	-2.70511	0.00682808	0.585659
NC_045759.1	9112313	2.705	0.00683044	0.585659
NC_045760.1	18568008	2.70474	0.0068357	0.585746
NC_045757.1	33867275	2.70434	0.00684406	0.585826
NC_045761.1	2545444	2.70429	0.00684513	0.585826
NC_045758.1	13447961	-2.70399	0.00685131	0.585991
NC_045761.1	436033	2.70322	0.00686708	0.586842
NC_045761.1	27225024	2.70277	0.00687652	0.586842
NC_045760.1	19107627	-2.70261	0.00687971	0.586842
NC_045760.1	15076761	-2.70238	0.00688442	0.586842
NC_045759.1	9009375	-2.70221	0.00688808	0.586842
NC_045757.1	34762226	2.70209	0.00689045	0.586842
NC_045761.1	23275453	2.70206	0.00689105	0.586842
NC_045760.1	9725755	-2.70115	0.00691011	0.587805
NC_045759.1	17969198	2.70096	0.00691405	0.587805
NC_045757.1	33473706	2.7009	0.00691516	0.587805
NC_045757.1	32854230	2.70067	0.00691995	0.58785
NC_045759.1	10760344	-2.69974	0.00693947	0.588583
NC_045760.1	32965736	-2.69951	0.00694411	0.588583
NC_045759.1	21739233	-2.69929	0.00694878	0.588583
NC_045757.1	421624	-2.69883	0.00695843	0.588583
NC_045759.1	22309901	-2.69833	0.00696888	0.588583
NC_045761.1	7064531	2.69813	0.00697312	0.588583
NC_045758.1	12143860	2.69803	0.00697522	0.588583
NC_045760.1	6923331	-2.698	0.00697566	0.588583
NC_045760.1	5366108	-2.69791	0.00697758	0.588583
NC_045759.1	14311867	-2.69741	0.00698814	0.588583
NC_045759.1	13533079	-2.69734	0.00698968	0.588583
NC_045760.1	10581563	2.69715	0.00699356	0.588583
NC_045757.1	14948386	2.69698	0.00699704	0.588583
NC_045757.1	37350326	2.69698	0.0069971	0.588583
NW_022279644.1	496708	-2.69686	0.00699976	0.588583
NC_045760.1	10439201	2.69645	0.00700821	0.588583
NC_045757.1	8189741	2.69643	0.00700879	0.588583
NC_045761.1	25761	-2.69627	0.00701203	0.588583
NW_022279617.1	1755949	-2.69627	0.00701213	0.588583
NW_022279594.1	828320	2.6959	0.00701986	0.588583
NC_045757.1	35143471	-2.69584	0.00702114	0.588583
NC_045758.1	31871953	2.69578	0.0070225	0.588583
NC_045761.1	20335225	-2.69532	0.00703204	0.588829
NC_045758.1	14464875	2.69523	0.00703397	0.588829
NC_045759.1	404890	2.69464	0.00704655	0.589302
NW_022279617.1	1346965	-2.69443	0.00705083	0.589302
NC_045758.1	33715161	2.69421	0.00705548	0.589302
NC_045757.1	3158325	2.69361	0.00706826	0.589302
NC_045758.1	7891126	2.6936	0.00706845	0.589302
NC_045757.1	16306858	-2.69356	0.00706938	0.589302
NC_045759.1	10024152	2.69355	0.00706954	0.589302
NC_045759.1	4798416	-2.69304	0.00708031	0.589601
NW_022279614.1	1968876	-2.69298	0.00708168	0.589601
NW_022279629.1	374252	-2.69271	0.00708745	0.589726
NC_045757.1	21877272	-2.69237	0.00709459	0.589875
NC_045760.1	19923396	2.69219	0.00709854	0.589875
NC_045761.1	26342344	2.69201	0.00710222	0.589875
NC_045761.1	16697072	2.69182	0.00710637	0.589875
NC_045759.1	22014745	2.69157	0.00711163	0.589895
NC_045758.1	13602570	2.69124	0.00711876	0.589895
NC_045761.1	8145482	-2.69081	0.00712778	0.589895
NC_045760.1	21427420	-2.69074	0.00712937	0.589895
NC_045761.1	2516781	2.69071	0.00713002	0.589895
NC_045760.1	5381670	-2.69042	0.00713611	0.589895
NC_045761.1	11835281	-2.6904	0.00713655	0.589895
NC_045760.1	19342922	2.68986	0.00714816	0.590181
NC_045757.1	12626606	2.68984	0.00714857	0.590181
NC_045757.1	30355654	-2.68949	0.00715604	0.590313
NC_045760.1	25836954	-2.68929	0.0071604	0.590313
NC_045758.1	31748095	2.68905	0.00716553	0.590313
NC_045761.1	15548632	-2.68897	0.0071673	0.590313
NC_045758.1	8574540	-2.68866	0.00717404	0.590516
NC_045757.1	27884079	-2.68782	0.00719206	0.591646
NC_045759.1	24352144	2.68743	0.00720046	0.591983
NC_045758.1	954790	2.68672	0.00721581	0.592892
NC_045757.1	37450362	-2.6863	0.0072248	0.593123
NW_022279639.1	402569	2.68608	0.00722956	0.593123
NC_045757.1	5951185	2.68599	0.00723153	0.593123
NW_022279596.1	97000	2.68572	0.00723727	0.593148
NC_045757.1	3159546	-2.68552	0.00724162	0.593148
NC_045758.1	30829685	-2.68538	0.00724475	0.593148
NC_045757.1	30149263	-2.68517	0.00724924	0.593165
NC_045757.1	32650336	2.68488	0.0072555	0.593325
NC_045760.1	25794483	-2.68448	0.00726424	0.593462
NW_022279652.1	2473850	-2.68428	0.0072686	0.593462
NW_022280016.1	47880	2.68421	0.0072701	0.593462
NC_045757.1	33772208	2.68373	0.00728057	0.593966
NC_045761.1	10786453	-2.68343	0.00728721	0.594155
NC_045758.1	33558039	2.6832	0.0072921	0.594203
NC_045761.1	21017665	2.6825	0.00730734	0.595093
NC_045760.1	27536770	2.68136	0.00733233	0.596487
NC_045758.1	10682203	2.68133	0.00733312	0.596487
NC_045761.1	11296778	2.68089	0.00734264	0.59691
NC_045758.1	14413146	2.67988	0.00736484	0.598362
NC_045760.1	14408720	2.67897	0.007385	0.599336
NC_045761.1	8575160	-2.67891	0.00738616	0.599336
NW_022279639.1	2876438	2.67874	0.00738987	0.599336
NC_045759.1	3912299	2.67786	0.00740938	0.599514
NC_045759.1	7386965	-2.67776	0.00741153	0.599514
NC_045760.1	29359094	2.67775	0.00741184	0.599514
NC_045759.1	21032261	-2.67773	0.00741229	0.599514
NW_022279646.1	1763735	2.67766	0.00741381	0.599514
NC_045757.1	16359458	2.6773	0.00742175	0.59965
NC_045760.1	8776425	2.67715	0.00742515	0.59965
NC_045759.1	17959468	2.67687	0.00743139	0.59965
NC_045761.1	12551007	2.6768	0.00743289	0.59965
NW_022279610.1	2284899	2.67528	0.00746662	0.601207
NC_045757.1	9528405	2.67524	0.00746747	0.601207
NC_045757.1	30328246	2.67517	0.00746903	0.601207
NC_045758.1	1148916	-2.67512	0.00747018	0.601207
NC_045759.1	12626103	-2.67495	0.00747399	0.601207
NC_045761.1	15557432	-2.67457	0.00748246	0.601537
NC_045760.1	4167117	2.6742	0.00749073	0.601851
NC_045758.1	13478741	-2.67255	0.00752774	0.604472
NC_045758.1	5145763	-2.67213	0.00753718	0.604558
NC_045758.1	15899409	2.6719	0.00754224	0.604558
NC_045761.1	6687418	2.67188	0.00754267	0.604558
NC_045758.1	10684339	-2.67172	0.00754634	0.604558
NC_045757.1	22820861	-2.67107	0.00756088	0.605077
NC_045760.1	25789146	2.67104	0.0075616	0.605077
NC_045759.1	23128380	-2.67066	0.00757021	0.605271
NC_045758.1	14095577	-2.67055	0.0075728	0.605271
NW_022279604.1	326880	2.67015	0.00758175	0.605387
NW_022279601.1	1196791	-2.6699	0.00758742	0.605387
NC_045760.1	10535775	2.66964	0.00759329	0.605387
NC_045760.1	15471699	-2.66956	0.00759506	0.605387
NW_022279640.1	1527642	2.66935	0.00759977	0.605387
NW_022279635.1	589555	-2.66932	0.0076006	0.605387
NC_045760.1	29359155	2.66889	0.00761022	0.605453
NC_045757.1	665483	-2.6686	0.00761688	0.605453
NC_045761.1	15282060	-2.66858	0.0076172	0.605453
NC_045759.1	21135211	2.66824	0.00762501	0.605453
NC_045760.1	16029543	2.66805	0.0076293	0.605453
NC_045760.1	23836579	-2.66755	0.00764054	0.605453
NC_045758.1	33497858	2.66742	0.00764351	0.605453
NC_045761.1	15335194	2.66742	0.00764366	0.605453
NC_045761.1	9861771	-2.66736	0.00764489	0.605453
NC_045760.1	28682426	-2.66734	0.00764534	0.605453
NC_045759.1	7074768	2.66615	0.00767247	0.607253
NC_045757.1	32922485	2.66527	0.00769268	0.608503
NC_045758.1	14469906	2.66498	0.00769928	0.608675
NC_045758.1	8868719	-2.66477	0.00770409	0.608707
NC_045757.1	6482314	2.66429	0.00771514	0.609231
NC_045757.1	8186840	-2.66392	0.00772358	0.609514
NC_045758.1	21032521	2.66375	0.00772757	0.609514
NC_045758.1	33664599	2.66328	0.00773834	0.609687
NW_022279645.1	1572937	2.66321	0.00773983	0.609687
NC_045758.1	871635	2.66307	0.00774303	0.609687
NW_022279595.1	329867	-2.66286	0.00774786	0.60972
NW_022279601.1	605658	2.66234	0.00775987	0.610236
NC_045761.1	22077370	2.6617	0.00777481	0.610236
NC_045759.1	11650977	2.66165	0.00777581	0.610236
NC_045760.1	1701359	-2.66164	0.00777602	0.610236
NC_045761.1	4031494	-2.66162	0.00777655	0.610236
NC_045758.1	10798786	2.66095	0.00779198	0.611099
NC_045758.1	16885615	2.66057	0.00780085	0.61129
NW_022279601.1	1160710	2.66042	0.00780427	0.61129
NC_045759.1	7425874	2.66027	0.00780772	0.61129
NC_045759.1	10913047	-2.65992	0.00781597	0.611588
NC_045761.1	7786296	-2.6593	0.00783041	0.61207
NC_045761.1	12500456	2.65927	0.007831	0.61207
NW_022279617.1	1595281	2.65885	0.00784081	0.612141
NC_045758.1	35322786	-2.65858	0.00784702	0.612141
NC_045758.1	30957736	-2.65821	0.00785567	0.612141
NC_045759.1	9101572	2.65811	0.00785813	0.612141
NC_045759.1	2049302	2.65793	0.00786214	0.612141
NC_045758.1	11043587	2.65791	0.00786276	0.612141
NW_022279638.1	4068681	2.65773	0.00786678	0.612141
NC_045761.1	27399780	2.65759	0.00787013	0.612141
NC_045760.1	10422535	-2.65744	0.00787361	0.612141
NW_022279602.1	30924	2.65692	0.00788573	0.612141
NC_045761.1	8061013	2.65683	0.00788787	0.612141
NC_045757.1	14924823	2.65662	0.00789281	0.612141
NC_045758.1	35080799	2.65636	0.00789902	0.612141
NC_045760.1	30391444	-2.65635	0.00789919	0.612141
NC_045758.1	9029757	2.65613	0.00790436	0.612141
NC_045758.1	20775717	2.65576	0.00791307	0.612141
NC_045761.1	2533877	-2.65557	0.00791743	0.612141
NC_045757.1	12855845	2.65541	0.00792112	0.612141
NC_045758.1	34830110	2.65529	0.00792404	0.612141
NC_045759.1	24590588	-2.65519	0.00792635	0.612141
NW_022279612.1	455005	2.65516	0.00792705	0.612141
NC_045759.1	11740498	2.6548	0.00793556	0.612141
NC_045760.1	11044589	2.65475	0.00793672	0.612141
NC_045759.1	17610848	2.65468	0.00793847	0.612141
NC_045760.1	17951924	-2.65432	0.00794682	0.612442
NC_045761.1	7248085	2.6541	0.00795191	0.612443
NC_045758.1	5083561	-2.65376	0.00795998	0.612443
NC_045758.1	10801249	-2.65363	0.00796316	0.612443
NC_045758.1	20275847	-2.65352	0.00796564	0.612443
NC_045760.1	27968227	-2.65322	0.00797272	0.612443
NC_045757.1	10764918	2.65316	0.00797426	0.612443
NC_045757.1	92492	2.65256	0.00798832	0.612443
NC_045760.1	10911111	-2.65255	0.00798871	0.612443
NW_022279623.1	1041280	-2.65246	0.00799082	0.612443
NC_045757.1	10665558	2.65195	0.00800274	0.612443
NC_045758.1	25862943	-2.65155	0.00801225	0.612443
NC_045757.1	15898846	-2.6514	0.00801598	0.612443
NC_045760.1	20120228	2.6512	0.00802057	0.612443
NC_045758.1	7919369	2.65117	0.00802144	0.612443
NC_045757.1	2939610	2.65115	0.00802193	0.612443
NC_045759.1	18155808	-2.65086	0.0080288	0.612443
NC_045759.1	7786172	2.65057	0.00803567	0.612443
NC_045759.1	16544052	-2.65048	0.00803786	0.612443
NC_045760.1	6924111	-2.65045	0.00803838	0.612443
NC_045760.1	9743398	2.65044	0.00803877	0.612443
NW_022279591.1	4243394	-2.65014	0.00804584	0.612443
NW_022279610.1	2290352	-2.65006	0.00804776	0.612443
NC_045757.1	35112352	-2.65001	0.008049	0.612443
NC_045758.1	6567289	2.64902	0.00807246	0.612915
NW_022279594.1	1148649	2.64889	0.00807567	0.612915
NC_045759.1	23944063	-2.64886	0.00807635	0.612915
NC_045757.1	33333833	-2.64882	0.00807732	0.612915
NC_045760.1	10549853	2.64882	0.00807743	0.612915
NC_045758.1	1176921	-2.64807	0.00809529	0.613933
NC_045760.1	1713656	2.64758	0.00810693	0.614276
NW_022279641.1	303435	2.64751	0.00810872	0.614276
NC_045759.1	24674566	2.64681	0.00812542	0.614748
NC_045757.1	6384591	-2.64671	0.00812792	0.614748
NC_045760.1	13706778	2.64666	0.00812922	0.614748
NC_045760.1	10456426	-2.64637	0.00813612	0.614748
NW_022279595.1	279317	2.64632	0.00813725	0.614748
NC_045758.1	21612642	-2.64564	0.0081536	0.61538
NC_045757.1	2693447	2.6456	0.00815454	0.61538
NC_045757.1	32685594	2.645	0.00816909	0.615628
NC_045761.1	27138777	-2.64498	0.00816947	0.615628
NC_045757.1	21875038	-2.64485	0.00817281	0.615628
NC_045757.1	17505691	-2.64473	0.00817568	0.615628
NC_045757.1	12639142	2.64436	0.00818444	0.615812
NC_045758.1	32388570	2.64426	0.00818707	0.615812
NC_045759.1	22788185	-2.64398	0.00819376	0.61598
NW_022279641.1	1285301	2.64367	0.00820137	0.616216
NC_045760.1	18482092	-2.64342	0.00820722	0.61632
NC_045759.1	7941427	2.64284	0.00822147	0.617053
NW_022279588.1	3102682	-2.6422	0.00823697	0.617626
NC_045757.1	19405382	2.64186	0.00824512	0.617626
NC_045757.1	3618000	-2.64182	0.00824618	0.617626
NW_022279591.1	317431	2.64179	0.00824702	0.617626
NC_045757.1	32678947	-2.64151	0.00825384	0.617666
NC_045759.1	24056935	2.64125	0.00825996	0.617666
NC_045759.1	7797493	-2.64107	0.00826457	0.617666
NC_045757.1	14719444	2.64074	0.00827247	0.617666
NC_045760.1	21987563	-2.64048	0.00827878	0.617666
NC_045757.1	282940	2.63993	0.00829221	0.617666
NC_045757.1	3331572	-2.63992	0.0082926	0.617666
NC_045758.1	9344165	-2.63936	0.00830618	0.617666
NC_045761.1	10758535	-2.63934	0.0083067	0.617666
NC_045758.1	9637257	-2.63925	0.00830907	0.617666
NC_045759.1	5540112	-2.63906	0.00831354	0.617666
NC_045757.1	408287	2.63895	0.00831633	0.617666
NC_045759.1	6490241	2.63891	0.00831741	0.617666
NC_045758.1	913505	2.63879	0.00832028	0.617666
NC_045758.1	34656546	-2.63858	0.00832536	0.617666
NC_045761.1	15668759	2.6385	0.00832727	0.617666
NC_045757.1	12820489	2.63833	0.00833156	0.617666
NC_045758.1	11860082	2.63816	0.00833582	0.617666
NW_022279640.1	54595	2.63815	0.00833591	0.617666
NC_045758.1	2586428	2.63773	0.00834641	0.617666
NC_045761.1	18346125	-2.63761	0.00834918	0.617666
NW_022279615.1	658574	2.63758	0.00834989	0.617666
NC_045761.1	20993309	2.6374	0.00835435	0.617666
NC_045757.1	33810290	2.63677	0.00836987	0.617666
NC_045757.1	8164315	-2.6367	0.00837177	0.617666
NC_045757.1	22784374	-2.63632	0.00838114	0.617666
NC_045759.1	118097	-2.63626	0.00838248	0.617666
NC_045758.1	34863592	-2.63623	0.00838318	0.617666
NW_022279633.1	123324	2.6361	0.00838659	0.617666
NC_045761.1	397436	2.63597	0.00838965	0.617666
NW_022279612.1	1222314	2.63591	0.00839128	0.617666
NC_045759.1	12471330	-2.63582	0.00839343	0.617666
NC_045757.1	66625	-2.63574	0.0083954	0.617666
NW_022279588.1	3594789	-2.6354	0.00840374	0.617888
NC_045757.1	8989911	2.63518	0.00840921	0.617888
NC_045757.1	16270649	-2.63508	0.00841185	0.617888
NC_045758.1	24905447	2.63418	0.0084341	0.61836
NW_022279613.1	520536	2.634	0.00843865	0.61836
NW_022279594.1	828810	2.63399	0.00843871	0.61836
NW_022279588.1	1729859	2.63396	0.00843958	0.61836
NC_045758.1	29612201	2.63391	0.0084407	0.61836
NC_045760.1	22807996	2.63366	0.00844693	0.618407
NC_045759.1	21764716	2.63333	0.00845514	0.618407
NC_045760.1	19924746	2.63331	0.00845567	0.618407
NC_045758.1	3407891	2.63317	0.00845929	0.618407
NC_045761.1	2630336	-2.63264	0.00847241	0.61882
NC_045761.1	7617749	2.63229	0.00848118	0.61882
NC_045758.1	35310998	-2.63204	0.00848748	0.61882
NW_022279604.1	344463	2.63192	0.00849039	0.61882
NW_022279601.1	1206296	-2.63183	0.0084926	0.61882
NC_045757.1	419775	-2.63164	0.00849744	0.61882
NC_045761.1	17047912	-2.63156	0.00849945	0.61882
NW_022279628.1	101241	-2.6315	0.00850084	0.61882
NC_045761.1	18633520	2.63109	0.00851111	0.619056
NC_045758.1	21173160	-2.63095	0.00851473	0.619056
NW_022279617.1	2579089	2.63081	0.00851818	0.619056
NC_045759.1	24719571	2.63042	0.00852787	0.619056
NC_045761.1	8414850	2.63039	0.00852871	0.619056
NC_045757.1	15897878	-2.63026	0.00853201	0.619056
NC_045761.1	18376010	2.63012	0.00853552	0.619056
NC_045759.1	10039983	-2.62994	0.00854009	0.619062
NC_045759.1	9052284	2.62945	0.00855232	0.619623
NC_045760.1	8335030	-2.6288	0.00856863	0.62016
NC_045761.1	15338328	-2.6288	0.00856872	0.62016
NC_045758.1	33276708	2.62857	0.00857444	0.620248
NC_045758.1	23405279	-2.62838	0.00857914	0.620263
NW_022279630.1	329533	2.62791	0.00859113	0.620508
NC_045758.1	18671191	-2.62764	0.00859802	0.620508
NC_045760.1	4734269	-2.62762	0.00859845	0.620508
NC_045758.1	24924830	2.62738	0.00860458	0.620508
NW_022279638.1	3356763	2.62727	0.00860737	0.620508
NC_045760.1	10484721	-2.62709	0.00861178	0.620508
NW_022279588.1	3893093	2.627	0.00861405	0.620508
NC_045761.1	11028148	2.62667	0.00862253	0.620528
NC_045758.1	34045303	2.62647	0.00862745	0.620528
NC_045757.1	32026206	-2.62646	0.00862782	0.620528
NC_045761.1	19610452	-2.62598	0.00864004	0.620702
NC_045761.1	17353805	2.62586	0.00864314	0.620702
NC_045761.1	22893055	-2.62583	0.00864375	0.620702
NC_045761.1	2500713	2.6254	0.00865469	0.621164
NC_045760.1	9615273	2.6252	0.00865978	0.621168
NC_045758.1	34892245	-2.62504	0.00866375	0.621168
NC_045757.1	33733438	2.6245	0.00867758	0.621751
NC_045760.1	6804389	2.62437	0.0086809	0.621751
NC_045760.1	16386719	-2.62387	0.00869357	0.622335
NC_045760.1	5751589	-2.62264	0.00872517	0.622744
NC_045757.1	16273863	2.62262	0.00872568	0.622744
NC_045760.1	2201112	2.62261	0.00872584	0.622744
NC_045759.1	12466393	-2.62259	0.00872637	0.622744
NC_045757.1	32925327	2.6225	0.00872878	0.622744
NC_045757.1	37055166	2.62228	0.00873447	0.622744
NC_045758.1	6762002	2.62219	0.00873677	0.622744
NC_045760.1	27797571	2.62214	0.00873802	0.622744
NC_045758.1	3305645	2.62184	0.00874555	0.622744
NC_045761.1	26063602	-2.62176	0.00874772	0.622744
NC_045758.1	28573259	2.62171	0.00874896	0.622744
NC_045757.1	12664493	2.621	0.00876716	0.623717
NC_045758.1	1772026	2.6203	0.00878521	0.623987
NC_045761.1	6650041	-2.62016	0.00878876	0.623987
NW_022279622.1	236092	-2.62014	0.00878931	0.623987
NC_045760.1	24678272	2.61985	0.00879672	0.623987
NC_045757.1	15907849	2.61984	0.00879715	0.623987
NC_045759.1	9048698	-2.61974	0.00879961	0.623987
NW_022279615.1	931987	-2.61946	0.00880689	0.623987
NC_045760.1	16103764	2.61945	0.00880716	0.623987
NC_045757.1	8020357	2.61895	0.00882017	0.624587
NW_022279790.1	76454	2.61872	0.00882608	0.624685
NC_045761.1	3978467	-2.61789	0.00884746	0.625758
NC_045761.1	6670255	2.61767	0.00885335	0.625758
NC_045758.1	35261812	2.61761	0.00885486	0.625758
NW_022279604.1	513403	-2.61743	0.00885956	0.62577
NC_045758.1	31007181	2.61661	0.00888067	0.626132
NC_045759.1	2745936	2.61628	0.00888936	0.626132
NC_045760.1	8555623	-2.61613	0.00889334	0.626132
NC_045761.1	6038684	2.61613	0.00889338	0.626132
NC_045757.1	6899014	2.61606	0.00889502	0.626132
NC_045758.1	18672696	2.61605	0.00889537	0.626132
NC_045761.1	23143487	-2.6158	0.00890196	0.626132
NC_045757.1	22839922	2.61566	0.00890541	0.626132
NC_045757.1	9106483	-2.61566	0.00890556	0.626132
NC_045758.1	35321829	-2.61495	0.00892404	0.626907
NC_045761.1	6464802	-2.61489	0.00892568	0.626907
NC_045757.1	15431881	-2.61407	0.00894711	0.627247
NC_045757.1	35742614	2.61399	0.00894922	0.627247
NC_045760.1	26713746	2.61398	0.00894954	0.627247
NW_022279615.1	996689	2.61387	0.00895226	0.627247
NC_045760.1	15226475	-2.61383	0.00895326	0.627247
NC_045758.1	32910472	-2.61322	0.00896938	0.62729
NC_045761.1	13824568	2.6132	0.00896983	0.62729
NW_022279626.1	2181774	-2.61299	0.00897551	0.62729
NC_045757.1	21493067	-2.61272	0.00898244	0.62729
NC_045758.1	27774856	2.61265	0.00898423	0.62729
NC_045761.1	8413864	-2.61256	0.00898658	0.62729
NC_045761.1	18062294	-2.6124	0.00899082	0.62729
NC_045760.1	1688304	-2.6124	0.00899083	0.62729
NC_045761.1	11845478	2.61215	0.00899749	0.62729
NC_045759.1	11010480	-2.61208	0.00899937	0.62729
NC_045759.1	11762906	2.61173	0.00900846	0.627606
NC_045757.1	4146410	2.61136	0.00901828	0.627973
NC_045760.1	14803292	2.6107	0.0090357	0.628869
NC_045758.1	20621208	2.61029	0.00904651	0.629191
NC_045757.1	14941729	2.61018	0.00904947	0.629191
NC_045760.1	2217874	-2.60942	0.00906958	0.630272
NW_022279617.1	1678375	-2.60902	0.00908029	0.630492
NC_045757.1	27687375	2.60882	0.00908559	0.630492
NW_022279638.1	615211	-2.60878	0.00908647	0.630492
NC_045758.1	35100113	2.60801	0.00910712	0.631225
NC_045757.1	12622364	-2.608	0.00910726	0.631225
NW_022279610.1	1924256	2.60783	0.00911178	0.631225
NC_045758.1	16887131	-2.6077	0.00911535	0.631225
NC_045757.1	12624459	2.60737	0.00912395	0.631504
NC_045757.1	3658523	2.60718	0.00912912	0.631544
NC_045757.1	24834935	2.60685	0.00913804	0.631845
NC_045761.1	39182	2.60667	0.00914278	0.631856
NC_045761.1	8548955	-2.60617	0.00915605	0.632316
NC_045761.1	15634900	-2.60608	0.00915861	0.632316
NC_045758.1	7498433	2.6055	0.00917399	0.632844
NW_022279658.1	392786	2.60545	0.00917544	0.632844
[truncated: 5,951 more rows]
