# Supplementary material for: Larval diapause slows adult epigenetic aging in an insect model, Nasonia vitripennis
Source: Proc Natl Acad Sci U S A. 2025 Jul 28;122(31):e2513020122. doi: 10.1073/pnas.2513020122 (PMC12337301; doi:10.1073/pnas.2513020122)
Supplement: Supplementary file 4 — Dataset S03 (XLSX) [file pnas.2513020122.sd03.xlsx]

## Sheet: S3_Age_Correlated
unique_row_id	day	treatment_factor	NC_045757.1.1109808	NC_045757.1.1219943	NC_045757.1.1585106	NC_045757.1.2225436	NC_045757.1.2750307	NC_045757.1.3269274	NC_045757.1.3441983	NC_045757.1.3524515	NC_045757.1.3616922	NC_045757.1.3675377	NC_045757.1.3675991	NC_045757.1.3676434	NC_045757.1.4150352	NC_045757.1.5490192	NC_045757.1.5492348	NC_045757.1.5676475	NC_045757.1.6384275	NC_045757.1.6788791	NC_045757.1.8887565	NC_045757.1.9522834	NC_045757.1.10954746	NC_045757.1.12624459	NC_045757.1.13679528	NC_045757.1.15891416	NC_045757.1.16231969	NC_045757.1.16306858	NC_045757.1.16339965	NC_045757.1.19086189	NC_045757.1.19205441	NC_045757.1.19460153	NC_045757.1.21374023	NC_045757.1.21497082	NC_045757.1.21629956	NC_045757.1.26196552	NC_045757.1.28756564	NC_045757.1.28767527	NC_045757.1.32044906	NC_045757.1.32362398	NC_045757.1.32704200	NC_045757.1.32869680	NC_045757.1.32922485	NC_045757.1.33737360	NC_045757.1.34614838	NC_045757.1.34765273	NC_045757.1.35088982	NC_045757.1.37728289	NC_045757.1.37822527
1	6	Control	0.52381	0.870968	0.176471	0.375	0.714286	0.583333	0.454545	0.555556	0.846154	0.75	0.6	0.304348	0.473684	0.6	0.666667	0.238095	0.666667	0.533333	0.96	0.647059	0.888889	0.190476	0.95	0.818182	0.954545	0.64	0.846154	0.416667	0.666667	0.823529	0.428571	0.434783	1	0.9	0.466667	0.8125	1	0.862069	0.736842	0.6	1	0.782609	1	0.684211	0.416667	0.653846	1
2	6	Diapause	0.516123	0.941103	0.399878	0.6375	0.633595	0.763047	0.404762	0.548166	0.912287	0.82354	0.621203	0.318462	0.608437	0.703432	0.722222	0	0.707639	0.537279	0.947421	0.801569	0.958861	0.132367	0.960345	0.795058	0.731804	0.701797	0.979167	0.126916	0.660526	0.892029	0.605556	0.284524	0.839829	0.670522	0.0911172	0.915385	1	0.557818	0.884615	0.781111	0.981481	0.77705	0.956272	0.629023	0.460454	0.699514	0.989247
3	6	Diapause	0.25	1	0.238095	0.6	0.655172	0.777778	0.5	0.666667	0.972973	0.888889	0.655172	0.296296	0.333333	0.692308	0.666667	0	0.633333	0.78125	0.9375	0.8	0.954545	0.0666667	1	0.782609	0.666667	0.733333	1	0.125	0.631579	0.9	0.5	0.3	0.846154	0.541667	0.125	0.884615	1	0.352941	0.923077	0.833333	0.944444	0.837209	0.935484	0.862069	0.413793	0.631579	0.967742
4	6	Control	0.678571	0.821429	0.0357143	0.611111	0.666667	0.851852	0.282051	0.515152	0.75	0.666667	0.48	0.230769	0.472222	0.793103	0.807692	0.230769	0.466667	0.655172	0.869565	0.8	0.903226	0	0.952381	0.84	0.947368	0.466667	0.966667	0.227273	0.772727	0.90625	0.538462	0.307692	0.944444	0.846154	0	0.882353	1	0.777778	0.869565	0.846154	1	0.789474	1	0.793103	0.413793	0.615385	0.956522
5	6	Control	0.5	0.705882	0.153846	0.5	0.7	0.75	0.37037	0.526316	0.967742	0.6	0.5625	0.242424	0.636364	0	0.736842	0.0555556	0.5	0.333333	0.892857	0.851852	1	0.153846	0.941176	0.84	1	0.666667	0.966667	0.333333	0.75	0.875	0.647059	0.263158	0.894737	0.703704	0.444444	0.904762	1	0.866667	0.571429	0.833333	1	0.565217	1	0.916667	0.37037	0.5	1
6	6	Diapause	0.692308	0.928571	0.461538	0.5625	0.578947	0.636364	0.428571	0.357143	0.888889	0.8125	0.692308	0.416667	0.727273	0.714286	0.666667	0	0.833333	0.470588	0.904762	0.764706	0.956522	0.2	0.95	0.833333	0.821429	0.647059	1	0.0833333	0.65	0.95	0.916667	0.428571	0.84	0.73913	0.0769231	0.9	1	0.666667	1	0.76	1	0.727273	0.933333	0.4	0.4	0.78125	1
7	6	Diapause	0.606061	0.894737	0.5	0.75	0.666667	0.875	0.285714	0.62069	0.875	0.769231	0.516129	0.242424	0.764706	0.703704	0.833333	0	0.65625	0.36	1	0.84	0.965517	0.130435	0.931034	0.769231	0.707317	0.725	0.9375	0.172414	0.7	0.826087	0.4	0.125	0.833333	0.730769	0.0714286	0.961538	1	0.653846	0.730769	0.75	1	0.766667	1	0.625	0.567568	0.685714	1
8	6	Control	0.214286	0.821429	0.181818	0.428571	0.793103	0.794872	0.166667	0.540541	0.931034	0.5625	0.75	0.0967742	0.64	0.62069	0.809524	0	0.5	0.633333	0.939394	0.666667	0.941176	0.130435	0.925926	0.85	0.903226	0.7	0.966667	0.142857	0.6	0.892857	0.333333	0.28125	1	0.793103	0.235294	0.846154	1	0.727273	0.947368	0.833333	0.961538	0.896552	1	0.861111	0.606061	0.685714	1
9	12	Control	0.552632	0.942308	0.1	0.448276	0.783784	0.806452	0.390244	0.533333	0.971429	0.666667	0.615385	0.232558	0.145833	0.703704	0.628571	0.3125	0.677419	0.571429	0.909091	0.805556	0.944444	0.166667	0.888889	0.829268	0.918367	0.586207	0.946429	0.323529	0.642857	0.96	0.45	0.0384615	0.972222	0.75	0.30303	0.925926	1	0.65	0.764706	0.8	0.964286	0.909091	0.973684	0.925	0.482143	0.365854	1
10	12	Diapause	0.117647	0.941176	0.227273	0.807692	0.771429	0.84	0.576923	0.65	0.947368	0.75	0.648148	0.228571	0.487805	0.6875	0.652174	0.0277778	0.92	0.512821	1	0.93617	0.911765	0	0.939394	1	0.868421	0.666667	1	0.105263	0.628571	0.875	0.611111	0.206897	0.84	0	0	1	1	0.826087	0.925926	0.848485	1	0.75	0.973684	0.846154	0.512821	0.580645	1
11	12	Diapause	0.918919	0.8	0.421053	0.25	0.725	0.9375	0.172414	0.533333	0.740741	0.535714	0.622222	0	0.675676	0.941176	0.916667	0	0.538462	0.5	0.833333	0.766667	0.911765	0.0333333	0.933333	0.928571	0.825	0.5	0.9	0.333333	0.772727	1	0.714286	0.483871	0.714286	0.833333	0	0.948718	1	0.868421	0.97619	0.73913	1	0.7	1	0.939394	0.676471	0.965517	1
12	12	Control	0.857143	0.92	0.366667	0.357143	0.72	0.888889	0.318182	0.5	0.970588	0.545455	0.782609	0.266667	0.433333	0.588235	0.714286	0.148148	0.621622	0.5625	0.923077	0.717949	0.970588	0	0.933333	0.837838	1	0.730769	0.965517	0.388889	0.619048	0.9	0.45	0.125	0.961538	0.807692	0.366667	0.84	1	0.666667	0.935484	0.666667	1	0.823529	1	0.75	0.512821	0.821429	1
13	12	Control	0.866667	0.884615	0.25	0.315789	0.758621	0.846154	0.409091	0.423077	0.892857	0.769231	0.636364	0	0.555556	0.772727	0.904762	0.0588235	0.391304	0.481481	0.9375	0.857143	0.95	0	0.947368	0.777778	1	0.733333	0.892857	0.318182	0.888889	0.894737	0.478261	0.25	0.863636	0.761905	0.272727	0.826087	1	0.6875	1	0.789474	0.941176	0.851852	1	0.733333	0.472222	0.909091	1
14	12	Diapause	0.571429	0.863636	0.576923	0.5	0.647059	0.782609	0.375	0.657143	1	0.689655	0.666667	0.382353	0.62963	0.866667	0.818182	0	0.636364	0.611111	0.925926	0.8	1	0.322581	0.84375	0.857143	0.676471	0.823529	0.965517	0	0.857143	1	0.65	0.619048	0.952381	0.652174	0.269231	0.846154	1	0.689655	0.916667	0.818182	0.923077	0.8	0.944444	0.62069	0.653846	0.733333	0.974359
15	12	Diapause	0.769231	0	0.4	0.533333	0.714286	0.727273	0.444444	0.424242	0.945946	0.85	0.658537	0.190476	0.321429	0.884615	0.807692	0	0.8	0.605263	0.95	0.9	0.916667	0.25	1	0.862069	0.90625	0.769231	0.913043	0.333333	0.913043	0.923077	0.470588	0.25	0.846154	0.678571	0.289474	0.818182	0.884615	0.611111	0.9375	0.83871	1	0.774194	1	0.724138	0.666667	0.911765	0.96875
16	12	Control	0.863636	0.962963	0.413793	0.416667	0.692308	0.820513	0.387097	0.733333	0.970588	0.764706	0.756757	0.1875	0.722222	0.807692	0.8	0.314286	0.692308	0.566667	0.957447	0.75	0.9375	0.047619	0.958333	0.694444	0.916667	0.8	0.925926	0.529412	0.571429	0.884615	0.653846	0.424242	0.962963	0.666667	0.291667	0.807692	1	0.684211	0.828571	0.8	1	0.833333	1	0.961538	0.428571	0.666667	1
17	18	Control	0.645161	0.857143	0.4	0.5	0.736842	0.96	0.368421	0.4	0.96	0.608696	0.541667	0.116279	0.488372	0.809524	0.8	0.14	0.310345	0.545455	0.84375	0.807692	0.96875	0	1	0.923077	0.971429	0.833333	1	0.153846	0.885714	1	0.769231	0.25	0.875	0.625	0.37931	1	1	0.7	0.954545	0.708333	1	0.827586	1	0.767442	0.6	0.875	1
18	18	Diapause	0.952381	0.947368	0.315789	0.4	0.782609	0.846154	0.461538	0.421053	0.964286	0.789474	0.619048	0.470588	0.6	0.923077	0.857143	0	0.631579	0.558824	0.925926	0.833333	0.954545	0.111111	0.9	0.851852	0.833333	0.68	0.925926	0.153846	0.826087	0.954545	0.52381	0.238095	0.944444	0.826087	0.0588235	0.88	1	0.75	0.76	0.952381	1	0.923077	1	0.65	0.692308	0.678571	1
19	18	Diapause	0.896552	1	0.28125	0.448276	0.555556	0.903226	0.409091	0.484848	0.866667	0.866667	0.777778	0.341463	0.481481	0.863636	0.8	0	0.909091	0.609756	0.957447	0.909091	0.935484	0	1	0.884615	0.948718	0.807692	0.903226	0.310345	0.863636	1	0.444444	0.16	0.962963	0.645161	0	0.807692	1	0.722222	0.945946	0.862069	0.866667	0.827586	1	0.883721	0.384615	0.5	1
20	18	Control	0.636364	0.965517	0.470588	0.384615	0.527778	0.857143	0.46875	0.576923	0.978261	0.75	0.684211	0.166667	0.571429	0.666667	0.875	0.352941	0.428571	0.6	0.96875	0.791667	1	0	1	0.852941	0.93617	0.741935	0.925926	0.315789	0.6875	0.857143	0.375	0.173913	0.947368	0.823529	0.26087	0.954545	1	0.666667	0.863636	0.785714	1	0.711111	0.975	0.92	0.470588	0.758621	1
21	18	Control	0.942857	0.96	0	0.59375	0.782609	0.916667	0.307692	0.5	0.9	0.677419	0.727273	0.137931	0.4	0.6875	0.666667	0.047619	0.730769	0.607143	0.90625	0.83871	0.973684	0.242424	0.954545	0.878788	0.973684	0.666667	1	0.0454545	0.730769	0.866667	0.294118	0.387097	1	0.780488	0.0344828	0.909091	1	0.88	0.925	0.868421	0.961538	0.848485	1	0.833333	0.465116	0.64	0.964286
22	18	Diapause	0.741935	0.809524	0.354839	0.428571	0.727273	0.96875	0.461538	0.666667	0.8125	0.894737	0.74359	0.155556	0.142857	0.947368	0.636364	0.037037	0.481481	0.647059	0.965517	0.954545	0.96875	0	1	0.884615	0.9	0.75	0.914286	0.130435	0.84	0.9375	0.5	0.28	0.863636	0.444444	0.208333	0.92	1	0.414634	0.875	0.789474	1	0.815789	1	0.933333	0.478261	0.8125	0.962963
23	18	Diapause	0.964286	0.903226	0.458333	0.607143	0.735294	0.860465	0.358974	0.705882	0.925	0.673469	0.731707	0.433333	0.777778	0.769231	0.764706	0	0.633333	0.647059	0.866667	0.875	0.864865	0	0.97619	0.722222	0.804348	0.733333	0.963636	0.0588235	0.714286	0.966667	0.6	0.25	0.9375	0.7	0.025641	0.766667	1	0.756757	0.975	0.837838	1	0.890909	0.979592	0.96875	0.55814	0.764706	0.98
24	18	Control	0.727273	0.882353	0.0555556	0.583333	0.72	0.954545	0.571429	0.666667	0.9375	0.764706	0.9	0.25	0.35	0.833333	0.692308	0.142857	0.64	0.785714	1	0.809524	0.928571	0.384615	0.95	0.608696	1	0.695652	0.966667	0	0.85	0.818182	0.454545	0.307692	1	0.631579	0.277778	0.933333	1	0.571429	0.882353	0.722222	1	0.84	0.970588	0.933333	0.409091	0.722222	1
25	24	Control	0.52381	0.90625	0.24	0.761905	0.612903	0.925926	0.518519	0.628571	1	0.885714	0.690476	0.236842	0.238095	0.724138	0.652174	0	0.703704	0.612903	0.945946	1	1	0.217391	1	0.823529	0.821429	0.918919	0.969697	0.25	0.666667	0.875	0.380952	0.115385	1	0.5625	0.147059	0.952381	0.935484	0.5625	0.733333	0.885714	0.857143	0.966667	0.935484	0.928571	0.526316	0.8	0.918367
26	24	Diapause	0.34375	0.870968	0.0909091	0.473684	0.586207	0.794872	0.433333	0.583333	0.822222	0.9	0.913043	0.25641	0.206897	0.83871	0.714286	0	0.571429	0.342857	0.966667	0.842105	0.945946	0.04	0.928571	0.823529	0.935484	0.795455	0.928571	0	0.821429	1	0.4375	0.129032	0.785714	0.727273	0.0357143	0.789474	0.96875	0.666667	0.931034	0.810811	0.96875	0.87234	0.944444	0.909091	0.658537	0.56	1
27	24	Diapause	0.791667	0.904762	0.333333	0.363636	0.692308	0.78125	0.441176	0.551724	0.958333	0.892857	0.705882	0.318182	0.533333	0.894737	0.666667	0.0384615	0.758621	0.52381	0.95	0.807692	0.947368	0.222222	0.966667	0.77551	0.961538	0.75	0.90625	0.310345	0.769231	0.954545	0.65	0.321429	0.947368	0.684211	0.0625	0.911765	0.96875	0.655172	0.869565	0.758621	0.952381	0.966667	0.972222	0.909091	0.666667	0.885714	0.974359
28	24	Control	0.88	0.916667	0.388889	0.578947	0.645161	0.848485	0.388889	0.545455	0.961538	0.75	0.714286	0.238095	0.432432	0.6	0.757576	0.28125	0.55814	0.655172	0.90625	0.8	1	0.142857	1	0.717391	0.926829	0.69697	0.97561	0.217391	0.722222	0.970588	0.333333	0.130435	0.884615	0.84375	0.1875	0.969697	1	0.619048	0.875	0.928571	0.956522	0.928571	0.9	0.814815	0.636364	0.878049	0.931034
29	24	Control	0.884615	0.896552	0.115385	0.666667	0.653846	1	0.418605	0.548387	0.921053	0.741935	0.607143	0.333333	0.5	0.923077	0.807692	0.192308	0.666667	0.666667	0.926829	0.882353	0.939394	0.555556	0.923077	0.909091	0.973684	0.72973	0.970588	0	0.703704	0.944444	0.625	0.103448	0.758621	0.857143	0	1	1	0.677419	0.96	0.861111	0.961538	0.72973	1	0.730769	0.457143	0.78125	1
30	24	Diapause	0.608696	0.875	0.4	0.615385	0.785714	0.823529	0.357143	0.580645	0.869565	0.580645	0.755102	0.285714	0.518519	0.888889	0.84	0	0.740741	0.62069	0.902439	1	0.944444	0.4	0.882353	0.774194	0.84	0.806452	0.977273	0.227273	0.842105	0.827586	0.64	0.538462	0.904762	0.862069	0	0.655172	0.923077	0.695652	0.916667	0.903226	1	0.895833	0.903226	0.638889	0.515152	0.814815	0.875
31	24	Diapause	0.625	0.9375	0.366667	0.6875	0.708333	0.730769	0.545455	0.678571	1	0.76	0.851852	0.37931	0.533333	0.8	0.7	0	0.909091	0.730769	0.918919	0.96	1	0.047619	1	0.8	0.793103	0.866667	1	0.130435	0.666667	0.857143	0.5	0.136364	0.851852	0.755556	0.0857143	0.785714	0.9375	0.703704	0.764706	0.903226	0.823529	0.916667	1	0.958333	0.423077	0.736842	0.956522
32	24	Control	0.9	0.875	0.466667	0.5	0.724138	0.846154	0.444444	0.521739	0.857143	0.807692	0.684211	0.322581	0.34375	0.866667	0.52381	0.181818	0.633333	0.676471	0.911765	0.761905	0.96875	0.142857	0.964286	0.740741	0.864865	0.631579	0.964286	0.484848	0.8	0.964286	0.538462	0.08	0.88	0.636364	0	0.916667	0.952381	0.733333	0.928571	0.84375	0.947368	0.807692	1	0.878788	0.6	0.615385	1
33	30	Control	0.785714	0.942857	0.3125	0.846154	0.75	0.931034	0.7	0.741935	1	0.814815	0.733333	0.375	0.483871	0.862069	0.538462	0.25	0.764706	0.642857	1	0.772727	1	0.44	0.954545	0.6875	0.923077	0.828571	0.970588	0	0.909091	1	0	0.04	0	0	0.142857	1	0.973684	0.521739	0.931034	0.823529	0.894737	0.918919	1	1	0.512195	0.791667	0.944444
34	30	Diapause	0.785714	0.958333	0.344828	0.333333	0.75	0.590909	0.485714	0.727273	1	0.7	0.78125	0.290323	0.714286	0.862069	0.954545	0	0.727273	0.615385	1	0.818182	0.96	0.111111	1	0.818182	0.825	0.7	1	0.391304	0.7	0.863636	0	0.423077	0.923077	1	0.0571429	0.931034	1	0.736842	0.896552	0.846154	1	0.820513	0.928571	0.777778	0.5	0.931034	0.96875
35	30	Diapause	0.541667	1	0.75	0.538462	0.9	0.84	0.466667	0.681818	1	0.516129	0.785714	0.242424	0.388889	0.652174	0.933333	0	0.714286	0.517241	0.875	0.708333	0.9	0.285714	0.954545	0.73913	0.903226	0.884615	1	0.166667	0.8125	1	0.619048	0.1	0.904762	0.636364	0.047619	0.714286	1	0.727273	0.933333	0.827586	0.9375	0.6875	1	0.857143	0.47619	0.846154	1
36	30	Control	0.785714	0.925926	0.580645	0.727273	0.666667	0.785714	0.34375	0.636364	1	0.769231	0.742857	0.288889	0.275862	0.794118	0.666667	0.481481	0.8	0.657895	1	0.820513	0.948718	0.296296	1	0.677419	0.966667	0.785714	1	0	0.888889	1	0.24	0.0769231	0.782609	0.714286	0.153846	0.928571	0.875	0.548387	0.956522	0.916667	1	0.90625	0.941176	0.96	0.558824	0.878788	0.978261
37	30	Control	0.787879	1	0.136364	0.727273	0.5	0.892857	0.516129	0.769231	1	0.692308	0.8	0.324324	0.368421	0.678571	0.566667	0.344828	0.735294	0.805556	1	0.923077	1	0.190476	1	0.684211	0.836735	0.846154	1	0.15	0.769231	0.909091	0.304348	0.185185	0.92	0.6	0	0.833333	0.96	0.5	0.90625	0.970588	0.941176	0.878049	0.897436	0.97619	0.487805	0.742857	0.96875
38	30	Diapause	0.571429	0.884615	0.625	0.666667	0.62963	1	0.5	0.71875	0.928571	0.68	0.818182	0.178571	0.521739	0.764706	0.703704	0	0.62963	0.545455	0.972973	0.785714	1	0	0.956522	0.941176	0.642857	0.807692	0.96875	0.354839	0.6875	0.964286	0.583333	0.35	0.96875	0.689655	0	0.935484	0.9375	0.740741	1	0.842105	1	0.948718	0.96875	0.625	0.628571	0.483871	0.954545
39	30	Diapause	0.92	0.92	0.590909	0.428571	0.789474	0.9	0.333333	0.652174	0.923077	0.678571	0.62069	0.142857	0.714286	0.818182	0.833333	0	0.769231	0.592593	0.863636	0.736842	0.933333	0.12	0.863636	0.789474	0.884615	0.631579	0.888889	0.55	1	0.961538	0.533333	0.333333	0.933333	0.866667	0.0909091	0.888889	1	0.857143	0.9375	0.833333	1	0.888889	0.964286	0.652174	0.689655	0.90625	0.933333
40	30	Control	0.935484	0.83871	0.583333	0.62963	0.470588	0.95	0.375	0.71875	0.969697	0.714286	0.818182	0.357143	0.352941	0.777778	0.555556	0.378378	0.64	0.571429	0.965517	0.88	0.958333	0.285714	0.941176	0.642857	0.818182	0.814815	0.958333	0.26087	0.785714	0.944444	0.409091	0.166667	0.904762	0.782609	0.357143	0.904762	1	0.65625	1	0.96875	0.909091	0.9	1	0.925926	0.607143	0.793103	0.965517
[truncated: 242 more columns]
