# Supplementary material for: Larval diapause slows adult epigenetic aging in an insect model, Nasonia vitripennis
Source: Proc Natl Acad Sci U S A. 2025 Jul 28;122(31):e2513020122. doi: 10.1073/pnas.2513020122 (PMC12337301; doi:10.1073/pnas.2513020122)
Supplement: Supplementary file 5 — Dataset S04 (XLSX) [file pnas.2513020122.sd04.xlsx]

## Sheet: S4_Clock_Coefficients
Feature	Coefficient	Ensembl gene id	Description
(Intercept)	18
NC_045759.1.22734775	-1.55811	LOC100121232	uncharacterized LOC100121232
NC_045757.1.3675991	1.22242	LOC100123928	RNA cytidine acetyltransferase, transcript variant X4
NC_045757.1.3524515	1.00678	LOC100678092	diphthine methyltransferase, transcript variant X3
NC_045761.1.18358457	0.944608	LOC103315855	mothers against decapentaplegic homolog 4, transcript variant X3
NC_045757.1.37822527	-0.726621	LOC103315280	glucoside xylosyltransferase 1, transcript variant X1
NC_045757.1.32869680	0.723661	LOC100120400	ATP-dependent (S)-NAD(P)H-hydrate dehydratase, transcript variant X2
NC_045761.1.6394598	0.722316	LOC100123125	alkaline ceramidase
NC_045758.1.2640582	-0.712441	LOC100117305	striatin-3, transcript variant X2
NC_045757.1.1109808	0.607015	LOC100116016	COP9 signalosome complex subunit 8
NW_022279655.1.1409960	0.513683	NA	NA
NC_045759.1.13557186	-0.500264	LOC100116746	protein dopey-1 homolog, transcript variant X2
NC_045759.1.24123406	0.424926	LOC100122160	protein arginine N-methyltransferase 1, transcript variant X2
NC_045757.1.33737360	0.375967	LOC100114009	phosphoglycerate kinase
NC_045758.1.1419281	0.350262	NA	NA
NC_045759.1.13341013	0.310307	LOC100116138	prolyl 4-hydroxylase subunit alpha-1, transcript variant X14
NW_022279594.1.1151713	-0.290687	NA	NA
NC_045757.1.1585106	0.268114	LOC100122067	39S ribosomal protein L1, mitochondrial
NC_045761.1.21390413	0.234876	LOC100124090	proteasome assembly chaperone 2
NC_045758.1.34839433	0.231222	LOC100678321	uncharacterized LOC100678321, transcript variant X2
NC_045758.1.21612642	-0.195272	LOC100117279	solute carrier family 12 member 9
NC_045761.1.4330972	0.194195	LOC100121262	KICSTOR complex protein SZT2, transcript variant X1
NC_045758.1.18670369	-0.190934	LOC100115574	DDB1- and CUL4-associated factor 12, transcript variant X2
NC_045758.1.13248698	-0.158499	LOC100122264	kinesin 3C, transcript variant X5
NC_045757.1.32044906	-0.152287	LOC100117102	nucleolar protein 58
NC_045759.1.21020510	0.148163	LOC103315579	putative protein MSS51 homolog, mitochondrial, transcript variant X2
NC_045757.1.16306858	0.00150902	LOC100122479	aspartate--tRNA ligase, cytoplasmic
NC_045758.1.1170300	-0.000336936	LOC100120665	eukaryotic translation initiation factor 2-alpha kinase
