# Supplementary material for: Larval diapause slows adult epigenetic aging in an insect model, Nasonia vitripennis
Source: Proc Natl Acad Sci U S A. 2025 Jul 28;122(31):e2513020122. doi: 10.1073/pnas.2513020122 (PMC12337301; doi:10.1073/pnas.2513020122)
Supplement: Supplementary file 6 — Dataset S05 (XLSX) [file pnas.2513020122.sd05.xlsx]

## Sheet: S5_GO_terms
GOBPID	Pvalue	OddsRatio	ExpCount	Count	Size	Term
GO:0034198	0.00254001	33.7789	0.0777778	2	12	cellular response to amino acid starvation
GO:0042149	0.00347486	28.1316	0.0907407	2	14	cellular response to glucose starvation
GO:0031641	0.00618047	#NUM!	0.00618047	1	1	regulation of myelination
GO:0051129	0.00637624	6.3509	0.771296	4	119	negative regulation of cellular component organization
GO:0008366	0.00640343	19.8266	0.123148	2	19	axon ensheathment
GO:0033686	0.00648148	#NUM!	0.00648148	1	1	positive regulation of luteinizing hormone secretion
GO:0033624	0.00648148	#NUM!	0.00648148	1	1	negative regulation of integrin activation
GO:0072080	0.00648148	#NUM!	0.00648148	1	1	nephron tubule development
GO:0072088	0.00648148	#NUM!	0.00648148	1	1	nephron epithelium morphogenesis
GO:0072074	0.00648148	#NUM!	0.00648148	1	1	kidney mesenchyme development
GO:0021693	0.00648148	#NUM!	0.00648148	1	1	cerebellar Purkinje cell layer structural organization
GO:0021681	0.00648148	#NUM!	0.00648148	1	1	cerebellar granular layer development
GO:0021685	0.00648148	#NUM!	0.00648148	1	1	cerebellar granular layer structural organization
GO:1901668	0.00648148	#NUM!	0.00648148	1	1	regulation of superoxide dismutase activity
GO:0072171	0.00648148	#NUM!	0.00648148	1	1	mesonephric tubule morphogenesis
GO:0072133	0.00648148	#NUM!	0.00648148	1	1	metanephric mesenchyme morphogenesis
GO:0072134	0.00648148	#NUM!	0.00648148	1	1	nephrogenic mesenchyme morphogenesis
GO:0046881	0.00648148	#NUM!	0.00648148	1	1	positive regulation of follicle-stimulating hormone secretion
GO:2000121	0.00648148	#NUM!	0.00648148	1	1	regulation of removal of superoxide radicals
GO:2000793	0.00648148	#NUM!	0.00648148	1	1	cell proliferation involved in heart valve development
GO:1904812	0.00648148	#NUM!	0.00648148	1	1	rRNA acetylation involved in maturation of SSU-rRNA
GO:0051391	0.00648148	#NUM!	0.00648148	1	1	tRNA acetylation
GO:1905305	0.00648148	#NUM!	0.00648148	1	1	negative regulation of cardiac myofibril assembly
GO:0032487	0.00648148	#NUM!	0.00648148	1	1	regulation of Rap protein signal transduction
GO:0060956	0.00648148	#NUM!	0.00648148	1	1	endocardial cell differentiation
GO:0032276	0.00648148	#NUM!	0.00648148	1	1	regulation of gonadotropin secretion
GO:0003190	0.00648148	#NUM!	0.00648148	1	1	atrioventricular valve formation
GO:0003251	0.00648148	#NUM!	0.00648148	1	1	positive regulation of cell proliferation involved in heart valve morphogenesis
GO:0003220	0.00648148	#NUM!	0.00648148	1	1	left ventricular cardiac muscle tissue morphogenesis
GO:0006422	0.00648148	#NUM!	0.00648148	1	1	aspartyl-tRNA aminoacylation
GO:0048382	0.00648148	#NUM!	0.00648148	1	1	mesendoderm development
GO:1990737	0.00648148	#NUM!	0.00648148	1	1	response to manganese-induced endoplasmic reticulum stress
GO:0001658	0.00648148	#NUM!	0.00648148	1	1	branching involved in ureteric bud morphogenesis
GO:0048733	0.00648148	#NUM!	0.00648148	1	1	sebaceous gland development
GO:0021537	0.0109743	14.627	0.162037	2	25	telencephalon development
GO:0021540	0.0129229	160.9	0.012963	1	2	corpus callosum morphogenesis
GO:0072163	0.0129229	160.9	0.012963	1	2	mesonephric epithelium development
GO:2000136	0.0129229	160.9	0.012963	1	2	regulation of cell proliferation involved in heart morphogenesis
GO:0060065	0.0129229	160.9	0.012963	1	2	uterus development
GO:0046514	0.0129229	160.9	0.012963	1	2	ceramide catabolic process
GO:0060391	0.0129229	160.9	0.012963	1	2	positive regulation of SMAD protein signal transduction
GO:0060734	0.0129229	160.9	0.012963	1	2	regulation of endoplasmic reticulum stress-induced eIF2 alpha phosphorylation
GO:0032055	0.0129229	160.9	0.012963	1	2	negative regulation of translation in response to stress
GO:0032057	0.0129229	160.9	0.012963	1	2	negative regulation of translational initiation in response to stress
GO:0018401	0.0129229	160.9	0.012963	1	2	peptidyl-proline hydroxylation to 4-hydroxy-L-proline
GO:0070102	0.0129229	160.9	0.012963	1	2	interleukin-6-mediated signaling pathway
GO:0060993	0.0129229	160.9	0.012963	1	2	kidney morphogenesis
GO:0070741	0.0129229	160.9	0.012963	1	2	response to interleukin-6
GO:0003360	0.0129229	160.9	0.012963	1	2	brainstem development
GO:0003198	0.0129229	160.9	0.012963	1	2	epithelial to mesenchymal transition involved in endocardial cushion formation
GO:0003148	0.0129229	160.9	0.012963	1	2	outflow tract septum morphogenesis
GO:0003229	0.0129229	160.9	0.012963	1	2	ventricular cardiac muscle tissue development
GO:0003203	0.0129229	160.9	0.012963	1	2	endocardial cushion morphogenesis
GO:0042118	0.0129229	160.9	0.012963	1	2	endothelial cell activation
GO:0032909	0.0129229	160.9	0.012963	1	2	regulation of transforming growth factor beta2 production
GO:0006983	0.0129229	160.9	0.012963	1	2	ER overload response
GO:1903862	0.0129229	160.9	0.012963	1	2	positive regulation of oxidative phosphorylation
GO:0048254	0.0129229	160.9	0.012963	1	2	snoRNA localization
GO:0001656	0.0129229	160.9	0.012963	1	2	metanephros development
GO:0001657	0.0129229	160.9	0.012963	1	2	ureteric bud development
GO:2000045	0.0166175	11.5789	0.200926	2	31	regulation of G1/S transition of mitotic cell cycle
GO:0002063	0.0193246	80.425	0.0194444	1	3	chondrocyte development
GO:0046466	0.0193246	80.425	0.0194444	1	3	membrane lipid catabolic process
GO:2000826	0.0193246	80.425	0.0194444	1	3	regulation of heart morphogenesis
GO:0010042	0.0193246	80.425	0.0194444	1	3	response to manganese ion
GO:0010387	0.0193246	80.425	0.0194444	1	3	COP9 signalosome assembly
GO:0051797	0.0193246	80.425	0.0194444	1	3	regulation of hair follicle development
GO:0003171	0.0193246	80.425	0.0194444	1	3	atrioventricular valve development
GO:0010718	0.0193246	80.425	0.0194444	1	3	positive regulation of epithelial to mesenchymal transition
GO:0032525	0.0193246	80.425	0.0194444	1	3	somite rostral/caudal axis specification
GO:0003208	0.0193246	80.425	0.0194444	1	3	cardiac ventricle morphogenesis
GO:0010614	0.0193246	80.425	0.0194444	1	3	negative regulation of cardiac muscle hypertrophy
GO:0048009	0.0193246	80.425	0.0194444	1	3	insulin-like growth factor receptor signaling pathway
GO:0030513	0.0193246	80.425	0.0194444	1	3	positive regulation of BMP signaling pathway
GO:0071604	0.0193246	80.425	0.0194444	1	3	transforming growth factor beta production
GO:0062009	0.0193246	80.425	0.0194444	1	3	secondary palate development
GO:0036302	0.0193246	80.425	0.0194444	1	3	atrioventricular canal development
GO:0036499	0.0193246	80.425	0.0194444	1	3	PERK-mediated unfolded protein response
GO:0046496	0.0198158	10.4836	0.22037	2	34	nicotinamide nucleotide metabolic process
GO:0007420	0.0203463	5.86142	0.596296	3	92	brain development
GO:0072524	0.0209352	10.1627	0.226852	2	35	pyridine-containing compound metabolic process
GO:0019538	0.0227222	2.65909	7.99815	13	1234	protein metabolic process
GO:1900182	0.0245274	56.3158	0.0247448	1	4	positive regulation of protein localization to nucleus
GO:0031018	0.0256867	53.6	0.0259259	1	4	endocrine pancreas development
GO:0021846	0.0256867	53.6	0.0259259	1	4	cell proliferation in forebrain
GO:0017183	0.0256867	53.6	0.0259259	1	4	protein histidyl modification to diphthamide
GO:0031642	0.0256867	53.6	0.0259259	1	4	negative regulation of myelination
GO:0070417	0.0256867	53.6	0.0259259	1	4	cellular response to cold
GO:1902235	0.0256867	53.6	0.0259259	1	4	regulation of endoplasmic reticulum stress-induced intrinsic apoptotic signaling pathway
GO:0000305	0.0256867	53.6	0.0259259	1	4	response to oxygen radical
GO:0060986	0.0256867	53.6	0.0259259	1	4	endocrine hormone secretion
GO:0061040	0.0256867	53.6	0.0259259	1	4	female gonad morphogenesis
GO:0003179	0.0256867	53.6	0.0259259	1	4	heart valve morphogenesis
GO:0010575	0.0256867	53.6	0.0259259	1	4	positive regulation of vascular endothelial growth factor production
GO:0098869	0.0256867	53.6	0.0259259	1	4	cellular oxidant detoxification
GO:0006895	0.0256867	53.6	0.0259259	1	4	Golgi to endosome transport
GO:0071451	0.0256867	53.6	0.0259259	1	4	cellular response to superoxide
GO:0030282	0.0256867	53.6	0.0259259	1	4	bone mineralization
GO:0055008	0.0256867	53.6	0.0259259	1	4	cardiac muscle tissue morphogenesis
GO:0021772	0.0320095	40.1875	0.0324074	1	5	olfactory bulb development
GO:0014743	0.0320095	40.1875	0.0324074	1	5	regulation of muscle hypertrophy
GO:0072006	0.0320095	40.1875	0.0324074	1	5	nephron development
GO:2000758	0.0320095	40.1875	0.0324074	1	5	positive regulation of peptidyl-lysine acetylation
GO:2000725	0.0320095	40.1875	0.0324074	1	5	regulation of cardiac muscle cell differentiation
GO:0072520	0.0320095	40.1875	0.0324074	1	5	seminiferous tubule development
GO:0032211	0.0320095	40.1875	0.0324074	1	5	negative regulation of telomere maintenance via telomerase
GO:1905208	0.0320095	40.1875	0.0324074	1	5	negative regulation of cardiocyte differentiation
GO:0061333	0.0320095	40.1875	0.0324074	1	5	renal tubule morphogenesis
GO:0042733	0.0320095	40.1875	0.0324074	1	5	embryonic digit morphogenesis
GO:0016266	0.0320095	40.1875	0.0324074	1	5	O-glycan processing
GO:0006801	0.0320095	40.1875	0.0324074	1	5	superoxide metabolic process
GO:0014033	0.0320095	40.1875	0.0324074	1	5	neural crest cell differentiation
GO:0030511	0.0320095	40.1875	0.0324074	1	5	positive regulation of transforming growth factor beta receptor signaling pathway
GO:0036491	0.0320095	40.1875	0.0324074	1	5	regulation of translation initiation in response to endoplasmic reticulum stress
GO:0044057	0.0321431	7.96241	0.285185	2	44	regulation of system process
GO:0001558	0.0348958	7.59569	0.298148	2	46	regulation of cell growth
GO:0043412	0.0360721	2.44683	5.71667	10	882	macromolecule modification
GO:2001251	0.0363058	7.42456	0.30463	2	47	negative regulation of chromosome organization
GO:0006520	0.0371679	4.58112	0.751852	3	116	amino acid metabolic process
GO:0048644	0.0382932	32.14	0.0388889	1	6	muscle organ morphogenesis
GO:0014897	0.0382932	32.14	0.0388889	1	6	striated muscle hypertrophy
GO:2000035	0.0382932	32.14	0.0388889	1	6	regulation of stem cell division
GO:0021955	0.0382932	32.14	0.0388889	1	6	central nervous system neuron axonogenesis
GO:1904262	0.0382932	32.14	0.0388889	1	6	negative regulation of TORC1 signaling
GO:0060412	0.0382932	32.14	0.0388889	1	6	ventricular septum morphogenesis
GO:0000338	0.0382932	32.14	0.0388889	1	6	protein deneddylation
GO:0018126	0.0382932	32.14	0.0388889	1	6	protein hydroxylation
GO:0010998	0.0382932	32.14	0.0388889	1	6	regulation of translational initiation by eIF2 alpha phosphorylation
GO:0045682	0.0382932	32.14	0.0388889	1	6	regulation of epidermis development
GO:0055013	0.0382932	32.14	0.0388889	1	6	cardiac muscle cell development
GO:0006919	0.0382932	32.14	0.0388889	1	6	activation of cysteine-type endopeptidase activity involved in apoptotic process
GO:0001702	0.0382932	32.14	0.0388889	1	6	gastrulation with mouth forming second
GO:0001541	0.0382932	32.14	0.0388889	1	6	ovarian follicle development
GO:0001817	0.0391919	7.10414	0.317593	2	49	regulation of cytokine production
GO:1901987	0.040505	4.4188	0.777778	3	120	regulation of cell cycle phase transition
GO:0044843	0.0406673	6.95395	0.324074	2	50	cell cycle G1/S phase transition
GO:1901991	0.0421639	6.80988	0.330556	2	51	negative regulation of mitotic cell cycle phase transition
GO:0021766	0.0445381	26.775	0.0453704	1	7	hippocampus development
GO:0097202	0.0445381	26.775	0.0453704	1	7	activation of cysteine-type endopeptidase activity
GO:0022405	0.0445381	26.775	0.0453704	1	7	hair cycle process
GO:0070373	0.0445381	26.775	0.0453704	1	7	negative regulation of ERK1 and ERK2 cascade
GO:0051154	0.0445381	26.775	0.0453704	1	7	negative regulation of striated muscle cell differentiation
GO:0042307	0.0445381	26.775	0.0453704	1	7	positive regulation of protein import into nucleus
GO:0061614	0.0445381	26.775	0.0453704	1	7	miRNA transcription
GO:0048859	0.0445381	26.775	0.0453704	1	7	formation of anatomical boundary
